# Supplementary material for: Bioinformatics Analysis of Metabolism Pathways of Archaeal Energy Reserves
Source: Sci Rep. 2019 Jan 31;9:1034. doi: 10.1038/s41598-018-37768-0 (PMC6355812; doi:10.1038/s41598-018-37768-0)
Supplement: Supplementary file 2 — Supplementary Table S1 [file 41598_2018_37768_MOESM2_ESM.xlsx]

## Sheet: Sheet1
Title: Bioinformatics Analysis of Metabolism Pathways of Archaeal Energy Reserves Author list: Liang Wang1,2*, Qinghua Liu2, Xiang Wu1, Yue Huang1, Michael J. Wise3,4, Zhanzhong Liu5, Wei Wang1,6,7, Junfeng Hu1,8, Chunying Wang5
Organism	UPID	Taxonomy ID	Protein count	GC%	ppk1	ppk2	pap	surE	gppA	ppnK	phaA	phaB	phaC	phaE	phaP	glgC	glgA	glgB_B	glgB_A	glgP_A	glgP_B	treX	glgX	treS	pep2	glgE	Rv3032
Acidianus hospitalis (strain W1) (Strain: W1)	UP000008458	933801	2329	34.1	0	0	0	0	1	1	1	5	0	0	0	6	1	0	0	0	0	1	1	0	0	0	0
Acidianus manzaensis (Strain: YN-25)	UP000193404	282676	2641	30.62	0	0	0	0	1	1	8	10	0	0	0	8	1	0	0	0	0	1	1	0	0	0	0
Acidilobus saccharovorans (strain DSM 16705 / JCM 18335 / VKM B-2471 / 345-15) (Strain: DSM 16705 / JCM 18335 / VKM B-2471 / 345-15)	UP000000346	666510	1499	57.2	0	0	0	1	0	1	4	3	0	0	0	6	1	0	0	0	0	0	0	0	0	0	1
Acidiplasma cupricumulans (Strain: BH2)	UP000050301	312540	1683	34.17	0	0	0	1	0	1	2	8	0	0	0	4	1	1	0	0	0	1	1	1	1	1	1
Aciduliprofundum boonei (strain DSM 19572 / T469) (Strain: DSM 19572 / T469)	UP000001400	439481	1539	39.1	0	0	0	0	0	1	1	5	0	0	0	3	1	0	0	0	0	0	0	0	0	0	3
Aeropyrum pernix (strain ATCC 700893 / DSM 11879 / JCM 9820 / NBRC 100138 / K1) (Strain: ATCC 700893 / DSM 11879 / JCM 9820 / NBRC 100138 / K1)	UP000002518	272557	1700	56.3	0	0	0	1	0	1	4	2	0	0	0	3	0	0	0	0	0	0	0	0	0	0	2
Arc I group archaeon ADurb1113_Bin01801	UP000092421	1706434	1596	33.33	0	0	0	1	0	1	0	1	0	0	0	2	0	0	0	1	0	0	0	0	0	0	0
Arc I group archaeon BMIXfssc0709_Meth_Bin006	UP000092403	1706438	1729	34.49	0	0	0	1	0	1	1	0	0	0	0	1	0	0	0	0	0	0	0	0	0	0	0
Arc I group archaeon U1lsi0528_Bin055	UP000075398	1705409	2291	35.38	0	0	0	1	0	1	1	0	0	0	0	2	0	0	0	0	0	0	0	0	0	0	0
Arc I group archaeon U1lsi0528_Bin089	UP000075578	1705564	1961	34.07	0	0	0	1	0	0	0	1	0	0	0	1	0	0	0	0	0	0	0	0	0	0	0
Archaeoglobus fulgidus (strain ATCC 49558 / VC-16 / DSM 4304 / JCM 9628 / NBRC 100126) (Strain: ATCC 49558 / VC-16 / DSM 4304 / JCM 9628 / NBRC 100126)	UP000002199	224325	2399	48.6	0	0	0	1	0	1	12	1	0	0	0	4	0	0	0	0	0	0	0	0	0	0	1
Archaeoglobus profundus (strain DSM 5631 / JCM 9629 / NBRC 100127 / Av18) (Strain: DSM 5631 / JCM 9629 / NBRC 100127 / Av18)	UP000001901	572546	1822	42	0	0	0	1	0	1	2	0	0	0	0	3	1	0	0	0	0	0	0	0	0	0	2
Archaeoglobus sulfaticallidus PM70-1 (Strain: PM70-1)	UP000013307	387631	2213	43.2	0	0	0	0	0	1	7	1	0	0	0	4	2	0	0	0	0	0	0	0	0	0	3
Archaeoglobus veneficus (strain DSM 11195 / SNP6) (Strain: SNP6)	UP000008136	693661	2065	47	0	0	0	1	0	1	1	0	0	0	0	5	2	0	0	0	0	0	0	0	0	0	3
archaeon D22	UP000196489	1932700	474	35.52	0	0	0	0	0	0	0	0	0	0	0	1	1	0	0	0	0	0	0	0	0	0	1
Archaeon GW2011_AR10	UP000031777	1579370	1339	43.06	0	0	0	0	0	1	1	0	0	0	0	6	0	0	0	0	0	0	0	0	0	0	1
Archaeon GW2011_AR15	UP000031776	1579373	1308	42.48	0	0	0	0	0	2	1	1	0	0	0	2	0	0	0	0	0	0	0	0	0	0	0
archaeon RBG_16_50_20	UP000179238	1797286	1297	49.96	0	0	0	0	0	1	3	2	0	0	0	2	0	0	0	0	0	0	0	0	0	0	0
Caldisphaera lagunensis (strain DSM 15908 / JCM 11604 / IC-154) (Strain: DSM 15908 / JCM 11604 / IC-154)	UP000010469	1056495	1477	30	0	0	0	1	0	1	4	4	0	0	0	6	1	0	0	1	0	0	0	0	0	0	0
Caldivirga maquilingensis (strain ATCC 700844 / DSM 13496 / JCM 10307 / IC-167) (Strain: ATCC 700844 / DSM 13496 / JCM 10307 / IC-167)	UP000001137	397948	1962	43.1	0	0	0	1	0	2	1	9	0	0	0	5	1	0	0	0	0	0	0	0	0	0	2
candidate divison MSBL1 archaeon SCGC-AAA259A05	UP000070163	1698259	1212	46.82	0	0	0	0	0	0	1	2	0	0	0	2	0	0	0	0	0	0	0	0	0	0	0
candidate divison MSBL1 archaeon SCGC-AAA259B11	UP000070184	1698260	852	44.4	0	0	0	0	0	0	2	2	0	0	0	1	0	0	0	0	0	0	0	0	0	0	0
candidate divison MSBL1 archaeon SCGC-AAA259D14	UP000070589	1698261	885	43.42	0	0	0	0	0	1	2	1	0	0	0	0	2	0	0	0	0	0	0	0	0	0	2
candidate divison MSBL1 archaeon SCGC-AAA259D18	UP000070195	1698262	389	46.89	0	0	0	0	0	0	0	0	0	0	0	0	0	0	0	0	0	0	0	0	0	0	0
candidate divison MSBL1 archaeon SCGC-AAA259E17	UP000070373	1698263	891	47.12	0	0	0	0	0	1	0	0	0	0	0	0	0	0	0	0	0	0	0	0	0	0	1
candidate divison MSBL1 archaeon SCGC-AAA259E19	UP000070284	1698264	1417	47	0	0	0	0	0	1	1	1	0	0	0	0	2	0	0	1	0	0	0	0	0	0	3
candidate divison MSBL1 archaeon SCGC-AAA259E22	UP000070657	1698265	843	43.71	0	0	0	0	0	0	2	2	0	0	0	0	0	0	0	1	0	0	0	0	0	0	0
candidate divison MSBL1 archaeon SCGC-AAA259I07	UP000070155	1698266	671	43.36	0	0	0	0	0	1	0	1	0	0	0	0	2	0	0	1	0	0	0	0	0	1	2
candidate divison MSBL1 archaeon SCGC-AAA259I09	UP000070463	1698267	1400	44.42	0	0	0	0	0	0	2	2	0	0	0	2	2	0	0	0	0	0	0	0	0	1	3
candidate divison MSBL1 archaeon SCGC-AAA259I14	UP000070414	1698268	774	43.1	0	0	0	0	0	0	0	0	0	0	0	1	0	0	0	0	0	0	0	0	0	0	0
candidate divison MSBL1 archaeon SCGC-AAA259J03	UP000070257	1698269	964	44.97	0	0	0	0	0	1	1	1	0	0	0	1	0	0	0	0	0	0	0	0	0	0	1
candidate divison MSBL1 archaeon SCGC-AAA259M10	UP000070341	1698270	893	44.22	0	0	0	0	0	0	0	0	0	0	0	0	0	0	0	1	0	0	0	0	0	0	1
candidate divison MSBL1 archaeon SCGC-AAA259O05	UP000070344	1698271	1138	48.14	0	0	0	0	0	1	0	2	0	0	0	0	0	0	0	0	0	0	0	0	0	0	0
candidate divison MSBL1 archaeon SCGC-AAA261C02	UP000070520	1698272	703	45.71	0	0	0	0	0	0	1	0	0	0	0	2	0	0	0	0	0	0	0	0	0	0	1
candidate divison MSBL1 archaeon SCGC-AAA261D19	UP000070400	1698273	687	45.5	0	0	0	0	0	0	2	0	0	0	0	1	0	0	0	0	0	0	0	0	0	0	1
candidate divison MSBL1 archaeon SCGC-AAA261F17	UP000070035	1698274	559	45.95	0	0	0	0	0	0	1	0	0	0	0	0	0	0	0	0	0	0	0	0	0	0	1
candidate divison MSBL1 archaeon SCGC-AAA261F19	UP000070565	1698275	687	45.31	0	0	0	0	0	0	1	0	0	0	0	2	0	0	0	0	0	0	0	0	0	0	0
candidate divison MSBL1 archaeon SCGC-AAA261G05	UP000070405	1698276	601	45.59	0	0	0	0	0	1	0	0	0	0	0	0	0	0	0	0	0	0	0	0	0	0	1
candidate divison MSBL1 archaeon SCGC-AAA261O19	UP000070076	1698277	779	45.49	0	0	0	0	0	0	1	1	0	0	0	1	0	0	0	0	0	0	0	0	0	0	1
candidate divison MSBL1 archaeon SCGC-AAA382A03	UP000070549	1698278	427	39.22	0	0	0	0	0	0	0	0	0	0	0	0	0	0	0	0	0	0	0	0	0	0	0
candidate divison MSBL1 archaeon SCGC-AAA382A13	UP000070311	1698279	450	39.78	0	0	0	0	0	0	1	0	0	0	0	0	0	0	0	0	0	0	0	0	0	0	0
candidate divison MSBL1 archaeon SCGC-AAA382A20	UP000070263	1698280	947	41.83	0	0	0	0	0	0	1	1	0	0	0	1	0	1	0	1	0	0	0	0	0	1	0
candidate divison MSBL1 archaeon SCGC-AAA382C18	UP000070404	1698281	551	41.23	0	0	0	0	0	0	0	0	0	0	0	2	0	0	0	0	0	0	0	0	0	0	1
candidate divison MSBL1 archaeon SCGC-AAA382F02	UP000070491	1698282	344	41.7	0	0	0	0	0	1	0	0	0	0	0	0	1	0	0	0	0	0	0	0	0	0	0
candidate divison MSBL1 archaeon SCGC-AAA382K21	UP000070504	1698283	218	43.47	0	0	0	0	0	0	0	0	0	0	0	0	0	0	0	0	0	0	0	0	0	0	0
candidate divison MSBL1 archaeon SCGC-AAA382M17	UP000070633	1698284	356	43.4	0	0	0	0	0	0	0	1	0	0	0	0	1	0	0	0	0	0	0	0	0	0	0
candidate divison MSBL1 archaeon SCGC-AAA382N08	UP000070175	1698285	431	40.22	0	0	0	0	0	0	0	1	0	0	0	2	1	0	0	1	0	0	0	0	0	0	1
candidate divison MSBL1 archaeon SCGC-AAA385D11	UP000070256	1698286	299	45.56	0	0	0	0	0	0	1	0	0	0	0	1	0	0	0	0	0	0	0	0	0	0	0
candidate divison MSBL1 archaeon SCGC-AAA385M02	UP000070248	1698287	156	35.09	0	0	0	0	0	0	0	0	0	0	0	0	0	0	0	0	0	0	0	0	0	0	0
candidate divison MSBL1 archaeon SCGC-AAA385M11	UP000070171	1698288	228	46.37	0	0	0	0	0	0	1	1	0	0	0	0	0	0	0	0	0	0	0	0	0	0	0
candidate divison MSBL1 archaeon SCGC-AAA833F18	UP000070399	1698257	278	45.03	0	0	0	0	0	1	0	0	0	0	0	1	0	0	0	0	0	0	0	0	0	0	1
candidate divison MSBL1 archaeon SCGC-AAA833K04	UP000070038	1698258	196	45.88	0	0	0	0	0	1	0	0	0	0	0	0	0	0	0	0	0	0	0	0	0	0	0
Candidatus Acidianus copahuensis (Strain: ALE1)	UP000024332	1160895	2328	35.6	0	0	0	0	1	1	10	8	0	0	0	6	1	0	0	0	0	1	1	0	0	0	0
Candidatus Aenigmarchaeota archaeon CG1_02_38_14	UP000182362	1803500	1011	37.51	0	0	0	0	0	1	0	1	0	0	0	2	0	0	0	0	0	0	0	0	0	0	0
Candidatus Aenigmarchaeota archaeon ex4484_14	UP000215658	2012502	880	38.96	0	0	0	0	0	1	1	0	0	0	0	0	1	0	0	0	0	0	0	0	0	0	1
Candidatus Aenigmarchaeota archaeon ex4484_224	UP000217063	2012503	589	27.75	0	0	0	0	0	0	0	0	0	0	0	2	1	0	0	0	0	0	0	0	0	0	1
Candidatus Aenigmarchaeota archaeon ex4484_52	UP000216807	2012504	621	27.95	0	0	0	0	0	0	1	0	0	0	0	3	0	0	0	0	0	0	0	0	0	0	0
Candidatus Aenigmarchaeota archaeon ex4484_56	UP000216777	2012505	657	28.98	0	0	0	0	0	0	1	0	0	0	0	2	1	0	0	0	0	0	0	0	0	0	2
Candidatus Altiarchaeales archaeon A3	UP000192741	1933927	1305	31.79	0	0	0	0	0	0	1	0	0	0	0	3	2	0	0	0	0	0	0	0	0	0	1
Candidatus Altiarchaeales archaeon ex4484_2	UP000215630	2012506	1481	45.61	0	0	0	0	0	1	1	0	0	0	0	5	3	0	0	0	0	0	0	0	0	0	3
Candidatus Altiarchaeales archaeon ex4484_43	UP000216846	2012507	1178	42.85	0	0	0	0	0	1	1	0	0	0	0	3	2	0	0	0	0	0	0	0	0	0	5
Candidatus Altiarchaeales archaeon ex4484_96	UP000216244	2012508	1009	44.32	0	0	0	0	0	0	1	0	0	0	0	4	2	0	0	0	0	0	0	0	0	0	2
Candidatus Altiarchaeales archaeon HGW-Altiarchaeales-1	UP000233347	2013673	2007	32.97	0	0	0	0	0	1	2	0	0	0	0	3	2	0	0	0	0	0	0	0	0	0	1
Candidatus Altiarchaeales archaeon HGW-Altiarchaeales-2	UP000233547	2013674	1751	32.7	0	0	0	0	0	0	0	0	0	0	0	2	1	0	0	0	0	0	0	0	0	0	2
Candidatus Altiarchaeales archaeon HGW-Altiarchaeales-3	UP000233585	2013675	608	34.64	0	0	0	0	0	0	1	0	0	0	0	1	0	0	0	1	0	0	0	0	0	0	1
Candidatus Altiarchaeales archaeon IMC4	UP000094468	1878999	1328	47.88	0	0	0	0	0	1	1	0	0	0	0	4	1	0	0	0	0	0	0	0	0	0	1
Candidatus Altiarchaeales archaeon WOR_SM1_79	UP000095125	1849365	2705	39.76	0	0	0	0	0	1	0	4	0	0	0	3	2	0	0	0	0	0	0	0	0	0	4
Candidatus Altiarchaeales archaeon WOR_SM1_86-2	UP000094087	1849364	2066	40.83	0	0	0	0	0	1	1	2	0	0	0	6	1	0	0	0	0	0	0	0	0	0	2
Candidatus Altiarchaeales archaeon WOR_SM1_SCG	UP000094058	1849261	2164	37.12	0	0	0	0	0	1	1	0	0	0	0	7	0	0	0	1	0	0	0	0	0	0	2
Candidatus Altiarchaeum sp. CG2_30_32_3053	UP000182290	1803514	1351	32.19	0	0	0	0	0	1	1	0	0	0	0	6	2	0	0	0	0	0	0	0	0	0	3
Candidatus Bathyarchaeota archaeon	UP000230510	2026714	1880	48.39	0	0	0	0	0	1	2	5	0	0	0	4	0	0	0	0	0	0	0	0	0	0	3
Candidatus Bathyarchaeota archaeon B23	UP000075353	1779367	747	61.78	0	0	0	0	0	1	1	0	0	0	0	2	0	0	0	0	0	0	0	0	0	0	0
Candidatus Bathyarchaeota archaeon B24	UP000075406	1779368	1576	51.06	0	0	0	0	0	1	1	0	0	0	0	4	0	0	0	0	0	0	0	0	0	0	2
Candidatus Bathyarchaeota archaeon B24-2	UP000228824	2041147	1404	47.3	0	0	0	0	0	1	1	0	0	0	0	4	2	0	0	1	0	0	0	0	0	0	2
Candidatus Bathyarchaeota archaeon B25	UP000075493	1779369	857	50.48	0	0	0	0	0	1	2	1	0	0	0	2	0	0	0	0	0	0	0	0	0	0	0
Candidatus Bathyarchaeota archaeon B26-1	UP000075365	1779370	1185	52.66	0	0	0	0	0	1	1	0	0	0	0	1	2	0	0	0	0	0	0	0	0	0	2
Candidatus Bathyarchaeota archaeon B26-2	UP000075437	1779371	1630	51.91	0	0	0	0	0	1	1	0	0	0	0	2	3	0	0	1	0	0	0	0	0	0	3
Candidatus Bathyarchaeota archaeon B63	UP000075614	1779372	823	53.86	0	0	0	0	0	1	1	0	0	0	0	1	2	0	0	0	0	0	0	0	0	0	2
Candidatus Bathyarchaeota archaeon BA1	UP000050312	1700835	2403	47.07	0	0	0	1	0	1	4	1	0	0	0	2	0	0	0	0	0	0	0	0	0	0	0
Candidatus Bathyarchaeota archaeon BA2	UP000050284	1700836	1761	44.2	0	0	0	0	0	0	1	0	0	0	0	2	2	0	0	0	0	0	0	0	0	0	2
Candidatus Bathyarchaeota archaeon CG_4_8_14_3_um_filter_42_8	UP000230737	1974384	886	40.86	0	0	0	0	0	0	1	0	0	0	0	0	1	0	0	0	0	0	0	0	0	0	1
Candidatus Bathyarchaeota archaeon CG07_land_8_20_14_0_80_47_9	UP000228782	1974385	1731	47.13	0	0	0	0	0	1	3	0	0	0	0	4	1	0	0	0	0	0	0	0	0	0	3
Candidatus Bathyarchaeota archaeon ex4484_135	UP000216669	2012509	1083	58.77	0	0	0	0	0	1	3	0	0	0	0	0	0	0	0	0	0	0	0	0	0	0	0
Candidatus Bathyarchaeota archaeon ex4484_205	UP000216556	2012510	1448	42.11	0	0	0	0	0	2	1	0	0	0	0	3	0	0	0	0	0	0	0	0	0	0	1
Candidatus Bathyarchaeota archaeon ex4484_218	UP000215840	2012511	737	33.1	0	0	0	0	0	1	3	0	0	0	0	0	0	0	0	0	0	0	0	0	0	0	0
Candidatus Bathyarchaeota archaeon ex4484_231	UP000216686	2012512	969	46.72	0	0	0	0	0	0	1	0	0	0	0	2	1	0	0	0	0	0	0	0	0	0	1
Candidatus Bathyarchaeota archaeon ex4484_40	UP000216196	2012513	1267	51.6	0	0	0	0	0	1	1	0	0	0	0	2	0	0	0	0	0	0	0	0	0	0	0
Candidatus Bathyarchaeota archaeon RBG_13_38_9	UP000176735	1797377	1550	36.77	1	1	0	0	0	0	3	4	0	0	0	4	2	0	0	0	0	0	0	0	0	0	2
Candidatus Bathyarchaeota archaeon RBG_13_46_16b	UP000176481	1797378	1317	45.21	0	0	0	0	0	1	1	1	0	0	0	3	2	0	0	0	0	0	0	0	0	0	2
Candidatus Bathyarchaeota archaeon RBG_13_52_12	UP000177351	1797379	1779	50.48	0	0	0	0	0	1	2	6	0	0	0	2	3	0	0	0	0	0	0	0	0	0	4
Candidatus Bathyarchaeota archaeon RBG_13_60_20	UP000177051	1797380	1254	60.82	0	0	0	0	0	1	1	2	0	0	0	0	0	0	0	0	0	0	0	0	0	0	0
Candidatus Bathyarchaeota archaeon RBG_16_48_13	UP000176610	1797381	867	47.99	0	0	0	0	0	1	0	3	0	0	0	1	0	0	0	0	0	0	0	0	0	0	0
Candidatus Bathyarchaeota archaeon RBG_16_57_9	UP000177200	1797382	1359	58.26	0	0	0	0	0	1	1	2	0	0	0	2	0	0	0	0	0	0	0	0	0	0	0
Candidatus Caldiarchaeum subterraneum	UP000008120	311458	2154	51.6	0	0	0	1	0	1	7	4	0	0	0	5	0	0	0	0	0	0	0	0	0	0	1
Candidatus Diapherotrites archaeon	UP000226712	2026736	607	35.34	0	0	0	0	0	0	1	2	0	0	0	1	0	0	0	0	0	0	0	0	0	0	0
Candidatus Diapherotrites archaeon CG_4_10_14_0_2_um_filter_31_5	UP000229467	1974402	655	30.61	0	0	0	0	0	0	0	1	0	0	0	2	2	0	0	0	0	0	0	0	0	0	2
Candidatus Diapherotrites archaeon CG08_land_8_20_14_0_20_30_16	UP000230520	1974403	782	29.67	0	0	0	0	0	0	0	0	0	0	0	0	0	0	0	0	0	0	0	0	0	0	0
Candidatus Diapherotrites archaeon CG08_land_8_20_14_0_20_34_12	UP000229798	1974404	1017	34.25	0	0	0	0	0	0	1	0	0	0	0	3	0	0	0	0	0	0	0	0	0	0	0
Candidatus Diapherotrites archaeon CG09_land_8_20_14_0_10_32_12	UP000229934	1974405	631	31.77	0	0	0	0	0	0	0	0	0	0	0	0	0	0	0	0	0	0	0	0	0	0	1
Candidatus Diapherotrites archaeon CG10_big_fil_rev_8_21_14_0_10_31_34	UP000230773	1974406	1100	30.81	0	0	0	0	0	0	0	1	0	0	0	3	2	0	0	0	0	0	0	0	0	0	2
Candidatus Diapherotrites archaeon CG11_big_fil_rev_8_21_14_0_20_37_9	UP000229477	1974407	1219	37.19	0	0	0	0	0	1	1	1	0	0	0	3	0	0	0	0	0	0	0	0	0	0	0
Candidatus Halobonum tyrrellensis G22 (Strain: G22)	UP000017840	1324957	3445	70.1	1	0	0	2	0	1	3	19	0	0	0	4	0	0	0	0	0	0	0	0	0	0	6
Candidatus Heimdallarchaeota archaeon	UP000228988	2026747	1353	29.98	0	0	0	2	0	0	3	6	0	0	0	3	1	0	0	1	0	0	0	0	0	0	0
Candidatus Heimdallarchaeota archaeon AB_125	UP000186239	1841596	2348	33.36	0	0	0	1	0	2	0	13	0	0	0	5	1	0	1	0	0	0	0	0	0	0	4
Candidatus Heimdallarchaeota archaeon LC_2	UP000186209	1841597	4485	32.64	0	0	0	2	0	0	4	11	0	0	0	5	0	0	0	0	0	0	0	1	0	0	0
Candidatus Heimdallarchaeota archaeon LC_3	UP000186063	1841598	5374	29.72	0	0	0	1	0	0	3	15	0	0	0	5	0	0	0	0	0	0	0	0	0	0	1
Candidatus Lokiarchaeota archaeon CR_4	UP000185649	1849166	4413	44.04	0	0	0	0	0	0	2	8	0	0	0	5	1	0	1	0	0	0	0	0	0	0	1
Candidatus Methanohalarchaeum thermophilum	UP000185744	1903181	2152	35.38	0	0	0	1	0	1	1	0	0	0	0	4	0	0	0	0	0	0	0	0	0	0	3
Candidatus Methanomethylophilus sp. 1R26 (Strain: 1R26)	UP000054237	1769296	1473	60.39	0	0	1	0	0	0	0	0	0	0	0	3	0	0	0	0	0	0	0	0	0	0	0
Candidatus Methanoperedens nitroreducens (Strain: ANME-2d)	UP000027153	1392998	3430	43.2	0	0	0	1	0	1	1	6	6	0	0	4	2	0	0	0	0	0	0	0	0	0	3
Candidatus Methanoperedens sp. BLZ1	UP000050360	1719120	4527	40.18	0	0	0	1	0	1	1	8	4	0	0	3	1	0	0	0	0	0	0	0	0	0	4
Candidatus Methanoplasma termitum (Strain: Mpt1)	UP000030787	1577791	1393	49.21	1	0	1	0	1	0	1	0	0	0	0	1	0	0	0	0	0	0	0	0	0	0	0
Candidatus Micrarchaeota archaeon CG08_land_8_20_14_0_20_59_11	UP000228612	1974414	866	58.66	0	0	0	0	0	1	0	1	0	0	0	1	1	0	0	0	0	0	0	0	0	0	2
Candidatus Micrarchaeota archaeon CG1_02_47_40	UP000183913	1805247	1150	46.99	0	0	0	1	0	1	1	2	0	0	0	4	1	0	0	0	0	0	0	0	0	0	3
Candidatus Micrarchaeota archaeon CG1_02_49_24	UP000181889	1805248	1159	49.16	0	0	0	1	0	1	1	1	0	0	0	3	1	0	0	0	0	0	0	0	0	0	1
Candidatus Micrarchaeota archaeon CG1_02_51_15	UP000182220	1805249	1244	50.59	0	0	0	0	0	0	1	0	0	0	0	3	2	0	0	0	0	0	0	0	0	0	2
Candidatus Micrarchaeota archaeon CG1_02_55_22	UP000182370	1805250	1162	54.74	0	0	0	0	0	0	2	1	0	0	0	1	1	0	0	0	0	0	0	0	0	0	2
Candidatus Micrarchaeota archaeon CG1_02_55_41	UP000183464	1805251	768	54.6	0	0	0	0	0	0	1	1	0	0	0	1	1	0	0	0	0	0	0	0	0	0	2
Candidatus Micrarchaeota archaeon CG1_02_60_51	UP000181876	1805252	849	59.85	0	0	0	0	0	0	1	1	0	0	0	2	1	0	0	0	0	0	0	0	0	0	2
Candidatus Micrarchaeota archaeon CG10_big_fil_rev_8_21_14_0_10_45_29	UP000229978	1974417	1144	45.13	0	0	0	0	0	1	1	1	0	0	0	3	0	0	0	0	0	0	0	0	0	0	1
Candidatus Micrarchaeota archaeon CG10_big_fil_rev_8_21_14_0_10_59_7	UP000228973	1974419	960	57.91	0	0	0	0	0	1	0	1	0	0	0	0	0	0	0	0	0	0	0	0	0	0	1
Candidatus Micrarchaeota archaeon Mia14 (Strain: Mia14)	UP000197679	1920749	944	39.36	0	0	0	0	0	1	1	0	0	0	0	1	2	0	0	0	0	0	0	0	0	0	0
Candidatus Micrarchaeota archaeon RBG_16_36_9	UP000178604	1801632	791	35.36	0	0	0	0	0	0	0	1	0	0	0	3	0	0	0	0	0	0	0	0	0	0	1
Candidatus Micrarchaeota archaeon RBG_16_49_10	UP000176807	1801633	992	47.27	0	0	0	0	0	1	0	0	0	0	0	1	0	0	0	0	0	0	0	0	0	0	0
Candidatus Micrarchaeum sp. AZ1	UP000184145	1531428	840	45.83	0	0	0	0	0	0	0	0	0	0	0	1	1	0	0	0	0	0	0	0	0	0	1
Candidatus Nanobsidianus stetteri	UP000053279	1294122	647	24.3	0	0	0	0	0	0	0	0	0	0	0	2	1	0	0	1	0	0	0	0	0	0	1
Candidatus Nitrocosmicus oleophilus (Strain: MY3)	UP000058925	1353260	3684	34.06	0	1	0	0	1	2	2	13	1	0	0	3	0	0	0	0	0	0	0	0	0	0	1
Candidatus Nitrosoarchaeum koreensis MY1 (Strain: MY1)	UP000004440	1001994	1945	32.7	0	0	0	0	0	2	2	5	1	0	0	4	0	0	0	0	0	0	0	0	0	0	0
Candidatus Nitrosoarchaeum limnia SFB1 (Strain: SFB1)	UP000004348	886738	2038	31.92	0	0	0	0	0	2	2	8	1	0	0	4	0	0	0	0	0	0	0	0	0	0	0
Candidatus Nitrosopelagicus brevis (Strain: V2)	UP000030944	1410606	1444	33.16	0	0	0	0	0	2	2	3	0	0	0	3	0	0	0	0	0	0	0	0	0	0	0
Candidatus Nitrosopumilus koreensis AR1 (Strain: AR1)	UP000006101	1229908	1890	34.2	0	0	0	0	0	2	1	6	1	0	0	4	0	0	0	0	0	0	0	0	0	0	0
Candidatus Nitrosopumilus salaria BD31 (Strain: BD31)	UP000003423	859350	2154	33.8	0	0	0	0	0	1	1	4	2	0	0	3	0	0	0	0	0	0	0	0	0	0	0
Candidatus Nitrosopumilus sediminis (Strain: AR2)	UP000006100	1229909	1974	33.6	0	0	0	0	0	2	2	6	1	0	0	5	0	0	0	0	0	0	0	0	0	0	1
Candidatus Nitrosotalea devanaterra	UP000196239	1078905	2102	37.07	0	0	0	0	1	2	2	5	1	0	0	3	0	0	0	0	0	0	0	0	0	0	1
Candidatus Odinarchaeota archaeon LCB_4	UP000186851	1841599	1584	38.05	0	0	0	0	0	1	2	2	0	0	0	1	0	0	0	0	0	0	0	0	0	0	1
Candidatus Pacearchaeota archaeon CG1_02_35_32	UP000181988	1805297	1013	35.06	0	0	0	0	0	0	0	0	0	0	0	1	0	0	0	0	0	0	0	0	0	0	0
Candidatus Pacearchaeota archaeon CG10_big_fil_rev_8_21_14_0_10_31_24	UP000231401	1974438	1115	31.27	0	0	0	0	0	0	0	0	0	0	0	2	0	0	0	0	0	0	0	0	0	0	0
Candidatus Pacearchaeota archaeon CG10_big_fil_rev_8_21_14_0_10_34_76	UP000229731	1974444	1076	34.43	0	0	0	0	0	0	0	1	0	0	0	1	0	0	0	0	0	0	0	0	0	0	0
Candidatus Parvarchaeum acidophilus ARMAN-5	UP000009376	662762	1002	34.89	0	0	0	1	0	1	0	1	0	0	0	3	0	0	0	0	0	0	0	0	0	0	0
Candidatus Syntrophoarchaeum butanivorans	UP000185779	1839936	1592	48.68	0	0	0	0	0	1	4	1	0	0	0	2	2	0	0	0	0	0	0	0	0	0	2
Candidatus Syntrophoarchaeum caldarius	UP000186940	1838285	1784	45.37	0	0	0	0	0	1	3	0	0	0	0	2	0	0	0	0	0	0	0	0	0	0	2
Candidatus Thorarchaeota archaeon AB_25	UP000185561	1837170	2914	44.58	0	0	0	1	0	2	3	8	0	0	0	1	0	0	0	0	0	0	0	0	0	0	2
Candidatus Thorarchaeota archaeon SMTZ-45	UP000070599	1706443	2257	43.16	0	0	0	0	0	2	3	7	0	0	0	1	2	0	0	0	0	0	0	0	0	0	5
Candidatus Thorarchaeota archaeon SMTZ1-45	UP000070149	1706444	3208	42.16	0	0	0	1	0	2	6	8	0	0	0	2	0	0	0	0	0	0	0	0	0	0	2
Candidatus Thorarchaeota archaeon SMTZ1-83	UP000070043	1706445	3029	49.28	0	0	0	1	0	1	6	11	0	0	0	1	0	0	0	0	0	0	0	0	0	0	0
Candidatus Woesearchaeota archaeon CG_4_10_14_0_8_um_filter_47_5	UP000229955	1974451	1016	46.82	0	0	0	0	0	1	0	0	0	0	0	0	0	0	0	0	0	0	0	0	0	0	1
Cenarchaeum symbiosum (strain A) (Strain: A)	UP000000758	414004	2022	57.4	0	0	0	0	0	2	2	4	1	0	0	3	0	0	0	0	0	0	0	0	0	0	1
Crenarchaeota archaeon 13_1_20CM_2_51_8	UP000186073	1805093	3280	51.68	0	0	0	0	0	0	3	6	0	0	0	7	1	0	0	0	0	0	0	0	0	0	1
Crenarchaeota archaeon 13_1_40CM_3_52_10	UP000186650	1805095	1408	51.92	0	1	0	0	1	1	3	1	0	0	0	4	0	0	0	0	0	0	0	0	0	0	0
Crenarchaeota archaeon 13_1_40CM_3_52_17	UP000185971	1805096	1852	51.79	0	1	0	0	1	1	3	4	0	0	0	4	0	0	0	0	0	0	0	0	0	0	0
Crenarchaeota archaeon 13_1_40CM_3_52_4	UP000186346	1805097	791	52.06	0	0	0	0	1	0	2	0	0	0	0	3	0	0	0	0	0	0	0	0	0	0	0
Crenarchaeota archaeon 13_1_40CM_3_53_5	UP000186658	1805098	2419	52.86	0	0	0	0	0	1	4	5	0	0	0	5	1	0	0	0	0	0	0	0	0	0	1
Desulfurococcales archaeon ex4484_217_2	UP000216854	2012519	2399	37.78	0	0	0	1	0	0	2	3	0	0	0	5	1	0	0	0	0	0	0	0	0	0	1
Desulfurococcales archaeon ex4484_42	UP000216823	2012520	2046	38.39	0	0	0	2	0	1	3	1	0	0	0	5	0	0	0	0	0	0	0	0	0	0	0
Desulfurococcales archaeon ex4484_58	UP000216907	2012521	1490	34.43	0	0	0	0	0	1	0	0	0	0	0	1	0	0	0	0	0	0	0	0	0	0	0
Desulfurococcus amylolyticus (strain DSM 18924 / JCM 16383 / VKM B-2413 / 1221n) (Desulfurococcus kamchatkensis) (Strain: DSM 18924 / JCM 16383 / VKM B-2413 / 1221n)	UP000006903	490899	1470	45.3	0	0	0	0	0	1	1	2	0	0	0	3	1	0	0	0	0	0	0	0	1	0	0
Euryarchaeota archaeon	UP000218806	2026739	822	44.85	0	1	0	0	0	0	2	3	0	0	0	3	0	0	0	0	0	0	0	0	0	0	0
Euryarchaeota archaeon TMED215	UP000195966	1986690	865	46.58	0	0	0	1	0	0	0	2	0	0	0	1	0	0	0	0	0	0	0	0	0	0	1
Euryarchaeota archaeon TMED279	UP000196083	1986694	851	42.96	0	0	0	0	0	0	0	1	0	0	0	1	0	0	0	0	0	0	0	0	0	0	0
Ferroglobus placidus (strain DSM 10642 / AEDII12DO) (Strain: DSM 10642 / AEDII12DO)	UP000002613	589924	2463	44.1	0	0	0	1	0	1	7	1	2	0	0	4	0	0	0	0	0	0	0	0	0	0	2
Ferroplasma acidarmanus fer1 (Strain: fer1)	UP000014660	333146	1927	36.5	0	0	0	1	0	1	2	10	0	0	0	4	0	0	0	0	0	0	0	0	0	0	1
Ferroplasma sp. Type II	UP000018013	261388	2671	36.45	0	0	0	1	0	1	3	11	0	0	0	3	0	0	0	0	0	0	0	0	0	0	1
Fervidicoccus fontis (strain DSM 19380 / JCM 18336 / VKM B-2539 / Kam940) (Strain: DSM 19380 / VKM B-2539 / Kam940)	UP000007391	1163730	1384	37.5	0	0	0	0	0	1	2	5	0	0	0	2	0	0	0	0	0	0	0	0	0	0	0
Geoglobus ahangari (Strain: 234)	UP000034723	113653	1973	53.11	0	0	0	1	0	1	7	0	1	0	0	3	0	0	0	0	0	0	0	0	0	0	0
Hadesarchaea archaeon CG08_land_8_20_14_0_20_51_8	UP000229669	1975561	721	50.88	0	0	0	0	0	0	2	0	0	0	0	2	0	0	0	0	0	0	0	0	0	0	0
Hadesarchaea archaeon DG-33	UP000071776	1775754	862	50.46	0	0	0	0	0	1	1	2	0	0	0	1	2	0	0	0	0	0	0	0	0	0	2
Hadesarchaea archaeon DG-33-1	UP000075113	1775755	951	51.22	0	0	0	0	0	1	4	0	0	0	0	0	1	0	0	0	0	0	0	0	0	0	1
Hadesarchaea archaeon YNP_45	UP000074294	1776334	1281	54.68	0	0	0	0	0	1	2	0	0	0	0	2	1	0	0	0	0	0	0	0	0	0	2
Hadesarchaea archaeon YNP_N21	UP000074447	1776333	1227	48.65	0	0	0	0	0	1	0	1	0	0	0	1	1	0	0	0	0	0	0	0	0	0	1
Haladaptatus litoreus (Strain: CGMCC 1.7737)	UP000186914	553468	4885	56.99	1	0	0	2	0	2	5	17	1	1	1	7	0	0	0	0	0	0	0	0	0	0	4
Haladaptatus sp. R4 (Strain: R4)	UP000076599	1679489	4086	60.18	0	0	0	2	0	1	4	21	1	1	1	4	0	0	0	0	0	0	0	0	0	0	2
Halalkalicoccus jeotgali (strain DSM 18796 / CECT 7217 / JCM 14584 / KCTC 4019 / B3) (Strain: DSM 18796 / CECT 7217 / JCM 14584 / KCTC 4019 / B3)	UP000000390	795797	3779	62.56	0	0	0	1	0	1	3	19	1	1	1	5	0	0	0	0	0	0	0	0	0	0	1
Halanaeroarchaeum sulfurireducens (Strain: HSR2)	UP000069906	1604004	2225	55.41	0	0	0	1	0	1	1	7	0	0	0	7	0	0	0	0	0	0	0	0	0	0	2
Halarchaeum acidiphilum MH1-52-1 (Strain: JCM 16109)	UP000016986	1261545	2706	67.4	0	0	0	1	0	2	3	15	0	0	0	1	0	0	0	0	0	0	0	0	0	0	1
Haloarchaeobius iranensis (Strain: EB21,IBRC-M 10013,KCTC 4048)	UP000199370	996166	3852	67.31	1	0	0	2	0	2	4	13	1	1	1	5	0	0	0	0	0	0	0	0	0	0	3
Haloarcula marismortui (strain ATCC 43049 / DSM 3752 / JCM 8966 / VKM B-1809) (Halobacterium marismortui) (Strain: ATCC 43049 / DSM 3752 / JCM 8966 / VKM B-1809)	UP000001169	272569	4234	61.14	1	0	0	1	0	1	4	16	1	1	1	7	0	0	0	0	0	0	0	0	0	0	5
Halobacterium hubeiense (Strain: JI20-1)	UP000066737	1407499	3340	66.24	0	0	0	2	0	2	3	9	0	0	0	1	0	0	0	0	0	0	0	0	0	0	2
Halobacterium jilantaiense (Strain: CGMCC 1.5337)	UP000198518	355548	3054	67.93	0	0	0	2	0	2	3	9	0	0	0	6	0	0	0	0	0	0	0	0	0	0	1
Halobacterium salinarum (strain ATCC 700922 / JCM 11081 / NRC-1) (Halobacterium halobium) (Strain: ATCC 700922 / JCM 11081 / NRC-1)	UP000000554	64091	2426	65.92	0	0	0	1	0	1	2	7	0	0	0	5	0	0	0	0	0	0	0	0	0	0	2
Halobacterium sp. DL1 (Strain: DL1)	UP000004595	751944	3265	66.45	0	0	0	2	0	2	5	14	0	0	0	3	1	0	0	0	0	0	0	0	0	0	3
Halobaculum gomorrense (Strain: DSM 9297)	UP000184357	43928	3149	68.54	1	0	0	2	0	2	5	11	0	0	0	5	0	0	0	0	0	0	0	1	0	0	3
Halobellus clavatus (Strain: CGMCC 1.10118)	UP000199170	660517	3679	64.11	1	0	0	2	0	2	4	15	0	0	0	2	0	0	0	0	0	0	0	0	0	0	3
Halobiforma lacisalsi AJ5 (Strain: AJ5)	UP000011555	358396	4151	56.41	0	0	0	2	0	2	5	13	1	1	1	8	0	0	0	0	0	0	0	0	0	0	0
Halobiforma nitratireducens JCM 10879 (Strain: JCM 10879)	UP000011607	1227454	3534	63.7	0	0	0	2	0	1	4	10	1	1	1	6	0	0	0	0	0	0	0	0	0	0	1
Halococcus hamelinensis 100A6 (Strain: 100A6)	UP000011566	1132509	3400	65.5	0	0	0	1	0	1	2	29	1	1	1	5	0	0	0	0	0	0	0	0	0	0	3
Halococcus morrhuae DSM 1307 (Strain: DSM 1307)	UP000011568	931277	3035	63.8	0	0	0	1	0	1	4	24	2	1	1	4	0	0	0	0	0	0	0	0	0	0	3
Halococcus saccharolyticus DSM 5350 (Strain: DSM 5350)	UP000011669	1227455	3441	64	0	0	0	1	0	2	3	19	1	1	0	5	0	0	0	0	0	0	0	0	0	0	3
Halodesulfurarchaeum formicicum (Strain: HSR6)	UP000186165	1873524	2099	63.62	0	0	0	1	0	2	1	7	0	0	1	4	0	0	0	0	0	0	0	0	0	0	2
Haloferax larsenii JCM 13917 (Strain: JCM 13917)	UP000011679	1227460	3630	62	1	1	0	2	0	1	3	15	1	1	1	7	1	0	0	0	0	0	0	0	0	0	5
Haloferax mediterranei (strain ATCC 33500 / DSM 1411 / JCM 8866 / NBRC 14739 / NCIMB 2177 / R-4) (Halobacterium mediterranei) (Strain: ATCC 33500 / DSM 1411 / JCM 8866 / NBRC 14739 / NCIMB 2177 / R-4)	UP000006469	523841	3826	60.26	1	0	0	2	0	1	5	16	4	1	1	5	0	0	0	0	0	0	0	0	0	0	5
Haloferax sp. SB29 (Strain: SB29)	UP000053157	1544718	3440	60.85	2	1	0	2	0	1	3	17	0	0	0	7	0	0	0	0	0	0	0	1	0	0	1
Haloferax volcanii (strain ATCC 29605 / DSM 3757 / JCM 8879 / NBRC 14742 / NCIMB 2012 / VKM B-1768 / DS2) (Halobacterium volcanii) (Strain: ATCC 29605 / DSM 3757 / JCM 8879 / NBRC 14742 / NCIMB 2012 / VKM B-1768 / DS2)	UP000008243	309800	3996	65.46	2	1	0	2	0	1	3	16	0	0	0	4	0	0	0	0	0	0	0	0	0	0	3
Halogeometricum borinquense (strain ATCC 700274 / DSM 11551 / JCM 10706 / PR3) (Strain: ATCC 700274 / DSM 11551 / JCM 10706 / PR3)	UP000006663	469382	3894	59.97	1	0	0	2	0	2	4	16	1	1	1	7	1	0	0	0	0	0	0	0	0	0	5
Halogeometricum pallidum JCM 14848 (Strain: JCM 14848)	UP000011513	1227487	4246	65.6	1	0	0	2	0	2	6	31	0	0	0	5	0	0	0	0	0	0	0	1	0	0	4
Halogeometricum rufum (Strain: CGMCC 1.7736)	UP000198531	553469	4155	67.65	2	1	0	2	0	2	6	25	0	0	0	4	0	0	0	0	0	0	0	1	0	0	5
Halogranum amylolyticum (Strain: CGMCC 1.10121)	UP000199126	660520	5247	62.86	0	0	0	1	0	1	9	27	3	2	1	6	0	0	0	0	0	0	0	0	0	0	7
Halogranum gelatinilyticum (Strain: CGMCC 1.10119)	UP000199451	660521	3752	65.14	1	1	0	2	0	2	5	18	1	1	1	7	0	0	0	0	0	0	0	0	0	0	5
Halogranum salarium B-1 (Strain: B-1)	UP000007813	1210908	4824	62.2	1	1	0	1	0	2	5	29	1	1	1	8	0	0	0	0	0	0	0	0	0	0	6
Halohasta litchfieldiae (Strain: DSM 22187)	UP000198888	1073996	3425	58.8	1	0	0	2	0	1	2	9	1	1	2	5	0	0	0	0	0	0	0	0	0	0	2
Halolamina pelagica (Strain: CDK2)	UP000050535	699431	3464	67.6	1	0	0	0	0	2	3	8	0	0	0	7	0	0	0	0	0	0	0	0	0	0	1
Halolamina sp. CBA1230 (Strain: CBA1230)	UP000191169	1853690	3387	66.76	0	0	0	1	0	2	3	17	0	0	0	4	0	0	0	0	0	0	0	0	0	0	1
Halomicrobium mukohataei (strain ATCC 700874 / DSM 12286 / JCM 9738 / NCIMB 13541) (Haloarcula mukohataei) (Strain: ATCC 700874 / DSM 12286 / JCM 9738 / NCIMB 13541)	UP000001746	485914	3343	65.51	1	0	0	1	0	2	3	11	1	1	1	5	0	0	0	0	0	0	0	0	0	0	1
Halomicrobium zhouii (Strain: CGMCC 1.10457)	UP000199062	767519	4091	66.2	1	0	0	2	0	2	4	16	1	1	1	5	0	0	0	0	0	0	0	1	0	0	1
Halonotius sp. J07HN4 (Strain: J07HN4)	UP000030639	1070774	3224	61	1	0	0	2	0	1	3	4	0	0	0	2	0	0	0	0	0	0	0	0	0	0	1
Halopelagius inordinatus (Strain: CGMCC 1.7739)	UP000198876	553467	3559	65.02	0	0	0	1	0	2	2	19	1	0	0	5	0	0	0	0	0	0	0	0	0	0	2
Halopelagius longus (Strain: CGMCC 1.12397)	UP000199289	1236180	3802	65.72	1	0	0	2	0	1	2	26	1	1	1	6	0	0	0	0	0	0	0	0	0	0	4
Halopenitus malekzadehii (Strain: IBRC-M10418)	UP000199215	1267564	3119	64.48	0	0	0	1	0	1	3	6	0	0	0	6	0	0	0	0	0	0	0	0	0	0	2
Halopenitus persicus (Strain: DC30,IBRC 10041,KCTC 4046)	UP000199079	1048396	3343	65.48	0	0	0	1	0	2	4	9	0	0	0	7	0	0	0	0	0	0	0	0	0	0	2
halophilic archaeon DL31 (Strain: DL31)	UP000010096	756883	3413	62.37	0	0	0	1	0	2	3	8	0	0	0	6	0	0	0	0	0	0	0	0	0	0	1
halophilic archaeon J07HB67 (Strain: J07HX67)	UP000030674	1085029	2831	67.2	0	0	0	2	0	1	2	12	0	0	0	1	0	0	0	0	0	0	0	0	0	0	2
halophilic archaeon J07HX5	UP000053694	1325472	2128	60.7	1	0	0	1	0	0	0	7	0	0	0	3	0	0	0	0	0	0	0	0	0	0	0
halophilic archaeon J07HX64 (Strain: J07AX64)	UP000030650	1085028	3025	64	1	0	0	1	0	0	3	13	1	1	2	4	0	0	0	0	0	0	0	0	0	0	1
Halopiger salifodinae (Strain: CGMCC 1.12284)	UP000183275	1202768	4090	65.41	0	0	0	2	0	2	4	23	2	1	1	5	0	0	0	0	0	0	0	0	0	0	1
Halopiger xanaduensis (strain DSM 18323 / JCM 14033 / SH-6) (Strain: DSM 18323 / JCM 14033 / SH-6)	UP000006794	797210	4221	65.2	1	0	0	1	0	2	2	17	1	1	1	7	0	0	0	0	0	0	0	0	0	0	3
Haloprofundus marisrubri (Strain: SB9)	UP000054387	1514971	3761	62.53	1	0	0	2	0	2	4	27	0	0	0	7	0	0	0	0	0	0	0	0	0	0	4
Haloquadratum sp. J07HQX50 (Strain: J07HQX50)	UP000030642	1238426	2865	50.7	1	0	0	2	0	0	1	12	0	0	0	1	0	0	0	0	0	0	0	0	0	0	2
Haloquadratum walsbyi (strain DSM 16790 / HBSQ001) (Strain: DSM 16790 / HBSQ001)	UP000001975	362976	2558	47.9	1	0	0	2	0	0	3	10	1	1	1	5	0	0	0	0	0	0	0	0	0	0	0
Haloquadratum walsbyi J07HQW1 (Strain: J07HQW1)	UP000030649	1238424	3574	49.4	1	0	0	1	0	0	3	12	1	1	1	6	0	0	0	0	0	0	0	0	0	0	0
Haloquadratum walsbyi J07HQW2 (Strain: J07HQW2)	UP000030710	1238425	3847	48	1	0	0	2	0	0	1	11	1	1	1	4	0	0	0	0	0	0	0	0	0	0	0
Haloredivivus sp. (strain G17) (Strain: G17)	UP000003484	1072681	2152	42	0	0	0	0	0	0	0	1	0	0	0	4	0	0	0	1	0	0	0	0	0	0	1
Halorhabdus tiamatea SARL4B (Strain: SARL4B)	UP000015381	1033806	2988	62.77	0	0	0	1	0	2	1	14	1	1	1	5	0	0	0	1	0	0	0	1	0	0	3
Halorientalis regularis (Strain: IBRC-M 10760)	UP000199076	660518	4204	64.95	0	0	0	3	0	2	6	37	1	1	3	4	0	0	0	0	0	0	0	0	0	0	3
Halorientalis sp. IM1011 (Strain: IM1011)	UP000187924	1932360	3726	65.58	0	0	0	2	0	2	5	33	1	1	3	7	0	0	0	0	0	0	0	0	0	0	2
Halorubrum aidingense JCM 13560 (Strain: JCM 13560)	UP000011575	1230454	2981	67.2	1	0	0	2	0	1	3	13	0	0	0	3	0	0	0	0	0	0	0	1	0	0	4
Halorubrum distributum (Strain: E8)	UP000216287	29283	2492	66.35	1	0	0	1	0	0	2	5	0	0	0	1	0	0	0	0	0	0	0	0	0	0	0
Halorubrum halodurans (Strain: Cb34)	UP000216308	1383851	3137	67.64	1	0	0	2	0	2	2	8	0	0	0	8	0	0	0	0	0	0	0	1	0	0	1
Halorubrum hochstenium ATCC 700873 (Strain: ATCC 700873)	UP000011689	1227481	2931	69.1	0	0	0	2	0	1	3	7	0	0	0	2	0	0	0	0	0	0	0	0	0	0	2
Halorubrum lacusprofundi (strain ATCC 49239 / DSM 5036 / JCM 8891 / ACAM 34) (Strain: ATCC 49239 / DSM 5036 / JCM 8891 / ACAM 34)	UP000000740	416348	3495	63.95	0	0	0	2	0	1	3	8	0	0	0	4	0	0	0	0	0	0	0	1	0	0	2
Halorubrum lipolyticum DSM 21995 (Strain: DSM 21995)	UP000011650	1227482	3220	68	1	0	0	2	0	1	3	10	0	0	0	6	0	0	0	0	0	0	0	1	0	0	5
Halorubrum persicum (Strain: C49)	UP000222824	1383844	3256	65.88	0	0	0	2	0	1	2	8	0	0	0	4	0	0	0	0	0	0	0	0	0	0	1
Halorubrum saccharovorum (Strain: H3)	UP000053331	2248	2334	65.7	1	0	0	2	0	1	1	5	0	0	0	4	0	0	0	0	0	0	0	0	0	0	1
Halorubrum sp. AJ67 (Strain: AJ67)	UP000018894	1173487	3364	58.7	0	0	0	0	0	0	0	0	0	0	0	0	0	0	0	0	0	0	0	0	0	0	0
Halorubrum sp. E3 (Strain: E3)	UP000215704	1483400	4984	65.52	1	0	0	1	0	0	0	10	0	0	0	2	0	0	0	0	0	0	0	0	0	0	1
Halorubrum sp. Ib24 (Strain: Ib24)	UP000216554	1383850	2609	67.53	1	0	0	0	0	1	2	10	0	0	0	5	0	0	0	0	0	0	0	0	0	0	1
Halorubrum sp. J07HR59	UP000054356	1238428	1832	59.5	1	0	0	1	0	0	2	7	0	0	0	1	0	0	0	0	0	0	0	0	0	0	2
Halorubrum sp. SD683 (Strain: SD683)	UP000194293	1855873	3030	69	0	0	0	2	0	2	2	17	0	0	0	5	0	0	0	0	0	0	0	0	0	0	3
Halorubrum sp. WN019 (Strain: WN019)	UP000218083	2032630	3214	67.4	0	0	0	2	0	1	3	7	0	0	0	4	0	0	0	0	0	0	0	0	0	0	3
Halorubrum vacuolatum (Natronobacterium vacuolatum) (Strain: DSM 8800)	UP000198397	63740	3371	62.89	1	1	0	2	0	2	2	15	0	0	0	2	0	0	0	0	0	0	0	1	0	0	2
Halosimplex carlsbadense 2-9-1 (Strain: 2-9-1)	UP000011626	797114	4458	67.7	1	0	0	1	0	2	2	23	1	1	1	6	0	0	0	0	0	0	0	0	0	0	5
Halostagnicola larsenii XH-48 (Strain: XH-48)	UP000019024	797299	4086	60.87	1	0	0	1	0	2	7	19	1	1	1	4	0	0	0	0	0	0	0	0	0	0	0
Halostagnicola sp. A56 (Strain: A56)	UP000027027	1495067	2711	60.5	0	0	0	1	0	2	3	17	1	1	1	5	0	0	0	0	0	0	0	0	0	0	2
Haloterrigena daqingensis (Strain: CGMCC 1.8909)	UP000185687	588898	3795	61.35	0	0	0	2	0	2	7	22	1	1	1	4	0	0	0	0	0	0	0	0	0	0	1
Haloterrigena limicola JCM 13563 (Strain: JCM 13563)	UP000011615	1230457	3519	61.8	1	0	0	2	0	2	3	14	1	1	1	5	0	0	0	0	0	0	0	0	0	0	1
Haloterrigena turkmenica (strain ATCC 51198 / DSM 5511 / NCIMB 13204 / VKM B-1734) (Halococcus turkmenicus) (Strain: ATCC 51198 / DSM 5511 / NCIMB 13204 / VKM B-1734)	UP000001903	543526	5113	64.25	1	0	0	2	0	1	12	38	1	1	2	6	1	0	0	0	0	0	0	0	0	0	2
Halovenus aranensis (Strain: IBRC-M10015)	UP000198856	890420	3354	61.02	1	0	0	1	0	0	3	15	2	1	1	6	0	0	0	0	0	0	0	0	0	0	1
Halovivax ruber (strain DSM 18193 / JCM 13892 / XH-70) (Strain: DSM 18193 / JCM 13892 / XH-70)	UP000010846	797302	3099	64.3	1	0	0	1	0	1	5	7	0	0	0	7	0	0	0	0	0	0	0	0	0	0	0
Hyperthermus butylicus (strain DSM 5456 / JCM 9403 / PLM1-5) (Strain: DSM 5456 / JCM 9403 / PLM1-5)	UP000002593	415426	1602	53.7	0	0	0	1	0	1	1	4	0	0	0	1	0	0	0	0	0	0	0	0	0	0	0
Ignicoccus hospitalis (strain KIN4/I / DSM 18386 / JCM 14125) (Strain: KIN4/I / DSM 18386 / JCM 14125)	UP000000262	453591	1434	56.5	0	0	0	0	0	1	2	1	0	0	0	2	0	0	0	0	0	0	0	0	0	0	0
Ignicoccus islandicus DSM 13165 (Strain: DSM 13165)	UP000060778	940295	1510	44.9	0	0	0	0	0	1	1	1	0	0	0	2	0	0	0	0	0	0	0	0	0	0	0
Ignisphaera aggregans (strain DSM 17230 / JCM 13409 / AQ1.S1) (Strain: DSM 17230 / JCM 13409 / AQ1.S1)	UP000001304	583356	1929	35.7	0	0	0	0	0	1	1	1	0	0	0	5	1	0	0	0	0	0	0	0	0	0	0
Korarchaeum cryptofilum (strain OPF8) (Strain: OPF8)	UP000001686	374847	1602	49	0	0	0	1	0	1	1	4	0	0	0	1	0	0	0	0	0	0	0	0	0	0	0
Lokiarchaeum sp. GC14_75	UP000034722	1538547	5378	31.09	0	0	0	0	0	1	5	34	0	0	0	7	0	0	2	0	0	0	0	0	0	0	0
Marine Group I thaumarchaeote SCGC AAA799-B03	UP000029384	1502289	1339	33.7	0	0	0	0	0	2	1	3	1	0	0	4	0	0	0	0	0	0	0	0	0	0	0
Marine Group I thaumarchaeote SCGC AAA799-P11	UP000029387	1502295	1432	33.67	0	0	0	0	0	0	2	3	1	0	0	4	0	0	0	0	0	0	0	0	0	0	1
Marine Group II euryarchaeote MED-G34	UP000219099	2007295	899	53.64	0	0	0	1	0	0	0	3	0	0	0	1	0	0	0	0	0	0	0	0	0	0	1
Marine Group II euryarchaeote MED-G36	UP000219499	2007297	828	43.65	0	0	0	0	0	0	0	2	0	0	0	1	0	0	0	0	0	0	0	0	0	0	0
Metallosphaera sedula (strain ATCC 51363 / DSM 5348 / JCM 9185 / NBRC 15509 / TH2) (Strain: ATCC 51363 / DSM 5348 / JCM 9185 / NBRC 15509 / TH2)	UP000000242	399549	2256	46.2	0	0	0	0	1	2	7	7	0	0	0	8	1	0	0	0	0	0	0	0	0	0	0
Metallosphaera yellowstonensis MK1 (Strain: MK1)	UP000003980	671065	3340	47.7	0	0	0	0	1	2	7	5	0	0	0	7	0	0	0	0	0	0	0	0	0	0	0
Methanobacterium congolense	UP000094707	118062	2340	36.05	0	0	0	1	0	1	1	1	0	0	0	4	1	0	0	0	0	0	0	0	0	0	4
Methanobacterium lacus (strain AL-21) (Strain: AL-21)	UP000007490	877455	2493	35.8	1	0	0	1	1	1	1	0	0	0	0	3	1	0	0	0	0	0	0	0	0	0	4
Methanobacterium paludis (strain DSM 25820 / JCM 18151 / SWAN1) (Strain: DSM 25820 / JCM 18151 / SWAN1)	UP000009231	868131	2394	35.7	1	0	0	1	1	1	1	0	0	0	0	4	1	0	0	0	0	0	0	0	0	0	4
Methanobacterium sp. A39 (Strain: A39)	UP000094736	1860100	3065	33.24	0	0	0	0	0	1	1	2	0	0	0	4	2	0	0	0	0	0	0	0	0	0	4
Methanobacterium sp. MB1 (Strain: MB1)	UP000017867	1379702	2013	39.7	0	0	0	1	0	1	1	1	0	0	0	3	0	0	0	0	0	0	0	0	0	0	2
Methanobrevibacter arboriphilus JCM 13429 = DSM 1125 (Strain: DH1)	UP000191661	1300164	1961	25.43	0	0	0	1	0	0	1	0	0	0	0	4	0	0	0	0	0	0	0	0	0	0	0
Methanobrevibacter curvatus (Strain: DSM 11111)	UP000077245	49547	1968	25.72	0	0	0	1	0	0	1	0	0	0	0	5	0	0	0	0	0	0	0	0	0	0	0
Methanobrevibacter cuticularis (Strain: DSM 11139)	UP000077275	47311	2061	26.79	0	0	0	1	0	0	1	0	0	0	0	4	0	0	0	0	0	0	0	0	0	0	0
Methanobrevibacter filiformis (Strain: DSM 11501)	UP000077066	55758	1920	26.99	0	0	0	1	0	0	1	0	0	0	0	3	0	0	0	0	0	0	0	0	0	0	0
Methanobrevibacter millerae (Strain: SM9)	UP000067738	230361	2260	31.81	0	0	0	2	1	1	1	2	0	0	0	3	1	0	0	0	0	0	0	0	0	0	0
Methanobrevibacter oralis (Strain: DSM 7256)	UP000077428	66851	1993	27.71	0	0	0	1	0	0	1	0	0	0	0	3	0	0	0	0	0	0	0	0	0	0	0
Methanobrevibacter ruminantium (strain ATCC 35063 / DSM 1093 / JCM 13430 / OCM 146 / M1) (Methanobacterium ruminantium) (Strain: ATCC 35063 / DSM 1093 / JCM 13430 / OCM 146 / M1)	UP000008680	634498	2209	32.6	0	0	0	2	0	1	1	3	0	0	0	4	0	0	0	0	0	0	0	0	0	0	0
Methanobrevibacter smithii (strain ATCC 35061 / DSM 861 / OCM 144 / PS) (Strain: ATCC 35061 / DSM 861 / OCM 144 / PS)	UP000001992	420247	1783	31	1	0	0	1	1	0	1	2	0	0	0	2	0	0	0	0	0	0	0	0	0	0	0
Methanobrevibacter sp. 87.7 (Strain: 87.7)	UP000197485	387957	1573	24.41	1	0	0	0	1	0	1	0	0	0	0	2	0	0	0	0	0	0	0	0	0	0	0
Methanobrevibacter sp. A27 (Strain: A27)	UP000094786	1860099	1728	30.06	0	0	0	2	0	0	1	3	0	0	0	2	0	0	0	0	0	0	0	0	0	0	0
Methanobrevibacter sp. AbM4 (Strain: Abm4)	UP000014066	224719	1663	29	1	0	0	1	1	0	1	0	0	0	0	2	0	0	0	0	0	0	0	0	0	0	0
Methanobrevibacter sp. YE315 (Strain: YE315)	UP000057992	1609968	1942	34.25	0	0	0	2	0	0	1	4	0	0	0	3	0	0	0	0	0	0	0	0	0	0	1
Methanocaldococcus infernus (strain DSM 11812 / JCM 15783 / ME) (Strain: DSM 11812 / JCM 15783 / ME)	UP000002061	573063	1439	33.6	0	0	0	1	0	0	1	0	0	0	0	1	1	0	0	0	0	0	0	0	0	0	1
Methanocaldococcus jannaschii (strain ATCC 43067 / DSM 2661 / JAL-1 / JCM 10045 / NBRC 100440) (Methanococcus jannaschii) (Strain: ATCC 43067 / DSM 2661 / JAL-1 / JCM 10045 / NBRC 100440)	UP000000805	243232	1787	31.27	0	0	0	1	0	0	1	0	0	0	0	1	1	0	0	0	0	0	0	0	0	0	1
Methanocella arvoryzae (strain DSM 22066 / NBRC 105507 / MRE50) (Strain: DSM 22066 / NBRC 105507 / MRE50)	UP000000663	351160	3071	54.6	0	0	0	1	0	1	1	0	0	0	0	7	4	0	0	0	0	0	0	0	0	0	5
Methanocella paludicola (strain DSM 17711 / JCM 13418 / NBRC 101707 / SANAE) (Strain: DSM 17711 / JCM 13418 / NBRC 101707 / SANAE)	UP000001882	304371	2993	54.9	0	0	0	1	0	1	1	0	0	0	0	7	5	0	0	0	0	0	0	0	0	0	9
Methanococcoides burtonii (strain DSM 6242 / NBRC 107633 / OCM 468 / ACE-M) (Strain: DSM 6242 / NBRC 107633 / OCM 468 / ACE-M)	UP000001979	259564	2242	40.8	0	0	0	1	0	1	1	0	0	0	0	8	1	0	0	0	0	0	0	0	0	0	3
Methanococcus aeolicus (strain ATCC BAA-1280 / DSM 17508 / OCM 812 / Nankai-3) (Strain: ATCC BAA-1280 / DSM 17508 / OCM 812 / Nankai-3)	UP000001106	419665	1490	30	0	0	0	1	0	0	1	0	0	0	0	3	1	0	0	0	0	0	0	0	0	0	2
Methanococcus maripaludis (strain S2 / LL) (Strain: S2 / LL)	UP000000590	267377	1722	33.1	0	0	0	1	0	0	1	0	0	0	0	1	1	0	0	0	0	0	0	0	0	0	1
Methanococcus voltae (strain ATCC BAA-1334 / A3) (Strain: ATCC BAA-1334 / A3)	UP000007722	456320	1658	28.6	0	0	0	1	0	0	1	0	0	0	0	2	1	0	0	0	0	0	0	0	0	0	1
Methanocorpusculum labreanum (strain ATCC 43576 / DSM 4855 / Z) (Strain: ATCC 43576 / DSM 4855 / Z)	UP000000365	410358	1739	50	1	0	0	1	1	1	1	1	0	0	0	5	0	0	0	0	0	0	0	0	0	0	1
Methanoculleus bourgensis (strain ATCC 43281 / DSM 3045 / OCM 15 / MS2) (Methanogenium bourgense) (Strain: ATCC 43281 / DSM 3045 / OCM 15 / MS2)	UP000009007	1201294	2575	60.64	0	0	0	1	0	1	1	3	0	0	0	2	2	1	0	3	0	0	0	0	0	0	5
Methanoculleus marisnigri (strain ATCC 35101 / DSM 1498 / JR1) (Strain: ATCC 35101 / DSM 1498 / JR1)	UP000002146	368407	2476	62.1	0	0	0	1	0	1	1	5	0	0	0	4	5	1	0	2	0	0	0	0	0	0	6
Methanofollis liminatans DSM 4140 (Strain: DSM 4140)	UP000005095	28892	2423	60.96	2	0	1	1	1	1	1	2	0	0	0	4	3	0	0	1	0	0	0	0	0	0	7
methanogenic archaeon ISO4-H5 (Strain: ISO4-H5)	UP000058290	1495144	1805	54	1	0	1	0	1	0	1	1	0	0	0	3	0	0	0	0	0	0	0	0	0	0	0
Methanohalobium evestigatum (strain ATCC BAA-1072 / DSM 3721 / NBRC 107634 / OCM 161 / Z-7303) (Strain: ATCC BAA-1072 / DSM 3721 / NBRC 107634 / OCM 161 / Z-7303)	UP000000391	644295	2250	36.4	0	0	0	1	0	1	1	1	0	0	0	5	0	0	0	1	0	0	0	0	0	0	1
Methanohalophilus mahii (strain ATCC 35705 / DSM 5219 / SLP) (Strain: ATCC 35705 / DSM 5219 / SLP)	UP000001059	547558	1986	42.6	1	0	1	1	1	1	1	0	0	0	0	4	2	0	0	0	0	0	0	0	0	0	2
Methanolacinia petrolearia (strain DSM 11571 / OCM 486 / SEBR 4847) (Methanoplanus petrolearius) (Strain: DSM 11571 / OCM 486 / SEBR 4847)	UP000006565	679926	2779	47.4	1	1	0	1	1	1	1	1	0	0	0	4	0	0	0	0	0	0	0	0	0	0	1
Methanolobus profundi (Strain: Mob M)	UP000198535	487685	2902	42.57	1	0	1	1	1	1	1	1	0	0	0	4	2	0	0	1	0	0	0	0	0	0	3
Methanolobus psychrophilus R15 (Strain: R15)	UP000000459	1094980	3132	44.6	2	0	1	1	2	1	1	2	0	0	0	4	1	0	0	1	0	0	0	0	0	0	1
Methanolobus sp. T82-4	UP000074030	1794908	2692	43.69	1	1	1	1	1	1	0	1	0	0	0	4	1	0	0	1	0	0	0	0	0	0	1
Methanolobus tindarius DSM 2278 (Strain: DSM 2278)	UP000019483	1090322	2912	39.8	1	0	1	1	1	1	1	1	0	0	0	4	2	0	0	1	0	0	0	0	0	0	2
Methanomassiliicoccales archaeon RumEn M1	UP000051144	1713724	1877	62.09	1	0	0	0	0	1	1	0	0	0	0	3	1	0	0	0	0	0	0	0	0	0	0
Methanomassiliicoccales archaeon RumEn M2	UP000053922	1713725	1175	54.6	1	0	1	0	1	0	1	0	0	0	0	3	0	0	0	0	0	0	0	0	0	0	1
Methanomassiliicoccus intestinalis (strain Issoire-Mx1) (Strain: Issoire-Mx1)	UP000014070	1295009	1826	41.3	1	0	1	0	1	1	1	1	0	0	0	4	2	0	0	0	0	0	0	0	0	0	1
Methanomethylophilus alvus (strain Mx1201) (Strain: Mx1201)	UP000012672	1236689	1643	55.6	1	0	1	0	1	0	1	2	0	0	0	3	0	0	0	0	0	0	0	0	0	0	0
Methanomethylovorans hollandica (strain DSM 15978 / NBRC 107637 / DMS1) (Strain: DSM 15978 / NBRC 107637 / DMS1)	UP000010866	867904	2551	35.42	1	0	1	1	1	1	1	3	0	0	0	4	2	0	0	1	0	0	0	0	0	0	4
Methanomicrobiales archaeon 53_19	UP000054757	1641394	2860	52.46	2	1	0	1	1	1	1	1	0	0	0	6	1	1	0	1	0	0	0	0	0	0	2
Methanomicrobiales archaeon HGW-Methanomicrobiales-1	UP000233367	2013817	2456	51.44	1	0	1	1	1	1	1	0	0	0	0	5	0	0	0	0	0	0	0	0	0	0	1
Methanomicrobiales archaeon HGW-Methanomicrobiales-2	UP000233573	2013818	2624	60.8	0	0	0	1	0	1	1	3	0	0	0	3	2	0	0	2	0	0	0	0	0	0	4
Methanomicrobiales archaeon HGW-Methanomicrobiales-4	UP000233538	2013820	2087	46.2	1	0	1	1	1	1	0	0	0	0	0	1	2	0	0	1	0	0	0	0	0	0	1
Methanomicrobiales archaeon HGW-Methanomicrobiales-6	UP000233331	2013822	2528	61.48	0	0	0	1	0	1	1	4	0	0	0	4	1	0	0	2	0	0	0	0	0	0	4
Methanonatronarchaeum thermophilum	UP000195137	1927129	1510	37.9	0	0	0	1	0	1	2	0	0	0	0	3	0	0	0	0	0	0	0	0	0	0	0
Methanoplanus limicola DSM 2279 (Strain: DSM 2279)	UP000005741	937775	2928	42.19	1	0	1	1	1	1	1	2	0	0	0	7	0	0	0	0	0	0	0	0	0	0	1
Methanopyrus kandleri (strain AV19 / DSM 6324 / JCM 9639 / NBRC 100938) (Strain: AV19 / DSM 6324 / JCM 9639 / NBRC 100938)	UP000001826	190192	1687	61.2	0	0	0	1	0	1	1	0	0	0	0	1	0	0	0	0	0	0	0	0	0	0	0
Methanoregula boonei (strain DSM 21154 / JCM 14090 / 6A8) (Strain: DSM 21154 / JCM 14090 / 6A8)	UP000002408	456442	2450	54.5	1	1	2	1	1	1	1	2	0	0	0	5	3	0	0	1	0	0	0	0	0	0	4
Methanoregula formicica (strain DSM 22288 / NBRC 105244 / SMSP) (Strain: DSM 22288 / NBRC 105244 / SMSP)	UP000010824	593750	2815	55.2	1	0	1	1	1	1	1	2	0	0	0	3	0	0	0	0	0	0	0	0	0	0	1
Methanosaeta harundinacea (strain 6Ac) (Strain: 6Ac)	UP000005877	1110509	2358	53.97	0	0	0	1	0	1	1	2	0	0	0	2	2	0	0	4	0	0	0	0	0	0	3
Methanosalsum zhilinae (strain DSM 4017 / NBRC 107636 / OCM 62 / WeN5) (Methanohalophilus zhilinae) (Strain: DSM 4017 / NBRC 107636 / OCM 62 / WeN5)	UP000006622	679901	1972	39.2	0	0	0	1	0	1	1	2	0	0	0	5	1	0	0	1	0	0	0	0	0	0	1
Methanosarcina acetivorans (strain ATCC 35395 / DSM 2834 / JCM 12185 / C2A) (Strain: ATCC 35395 / DSM 2834 / JCM 12185 / C2A)	UP000002487	188937	4468	42.7	1	1	1	1	2	1	1	7	0	0	0	6	2	0	0	1	0	1	1	1	0	0	4
Methanosarcina barkeri (strain Fusaro / DSM 804) (Strain: Fusaro / DSM 804)	UP000008156	269797	3616	39.26	1	0	1	1	1	1	1	2	0	0	0	6	4	0	0	2	0	1	1	0	0	0	6
Methanosarcina barkeri 3 (Strain: 3)	UP000033066	1434107	3460	39.08	1	1	1	1	1	1	1	2	0	0	0	5	2	0	0	1	0	0	0	0	0	0	4
Methanosarcina flavescens (Strain: E03.2)	UP000053087	1715806	2654	41.3	1	0	1	1	1	1	1	2	0	0	0	5	1	0	0	1	0	0	0	0	0	0	2
Methanosarcina horonobensis HB-1 = JCM 15518 (Strain: HB-1)	UP000033101	1434110	4070	41.31	1	1	1	1	1	1	1	4	0	0	0	5	1	0	0	1	0	0	0	0	0	0	5
Methanosarcina lacustris Z-7289 (Strain: Z-7289)	UP000033072	1434111	3201	41.82	1	0	1	1	1	1	1	0	0	0	0	4	1	0	0	1	0	1	1	0	0	0	3
Methanosarcina mazei (strain ATCC BAA-159 / DSM 3647 / Goe1 / Go1 / JCM 11833 / OCM 88) (Methanosarcina frisia) (Strain: ATCC BAA-159 / DSM 3647 / Goe1 / Go1 / JCM 11833 / OCM 88)	UP000000595	192952	3303	41.5	1	1	1	1	1	1	1	2	0	0	0	4	1	0	0	1	0	0	0	0	0	0	5
Methanosarcina sp. 2.H.A.1B.4 (Strain: 2.H.A.1B.4)	UP000034052	1483600	3154	42.93	1	0	1	1	1	1	1	3	0	0	0	4	2	0	0	1	0	0	0	0	0	0	2
Methanosarcina sp. Ant1	UP000175834	1882735	3225	40.1	1	1	1	1	1	1	1	0	0	0	0	5	2	0	0	1	0	0	0	0	0	0	4
Methanosarcina sp. MTP4 (Strain: MTP4)	UP000033049	1434100	3238	45.93	1	0	1	1	1	1	1	3	0	0	0	6	0	0	0	1	0	0	0	0	0	0	2
Methanosarcina sp. WH1 (Strain: WH1)	UP000033112	1434102	3152	41.82	1	0	1	1	1	1	1	1	0	0	0	5	1	0	0	1	0	0	0	0	0	0	3
Methanosphaera cuniculi (Strain: 1R-7)	UP000217528	1077256	1593	28.03	0	0	0	1	0	1	1	1	0	0	0	3	0	0	0	0	0	0	0	0	0	0	4
Methanosphaera sp. WGK6 (Strain: WGK6)	UP000094737	1561964	1456	27.7	0	0	0	1	0	1	1	2	0	0	0	3	0	0	0	0	0	0	0	0	0	0	4
Methanosphaera stadtmanae (strain ATCC 43021 / DSM 3091 / JCM 11832 / MCB-3) (Strain: ATCC 43021 / DSM 3091 / JCM 11832 / MCB-3)	UP000001931	339860	1533	27.6	1	0	0	1	0	1	1	2	0	0	0	4	0	0	0	0	0	0	0	0	0	0	2
Methanosphaerula palustris (strain ATCC BAA-1556 / DSM 19958 / E1-9c) (Strain: ATCC BAA-1556 / DSM 19958 / E1-9c)	UP000002457	521011	2655	55.4	2	0	1	1	1	1	1	1	0	0	0	4	1	0	0	0	0	0	0	0	0	0	3
Methanospirillum hungatei JF-1 (strain ATCC 27890 / DSM 864 / NBRC 100397 / JF-1) (Strain: ATCC 27890 / DSM 864 / NBRC 100397 / JF-1)	UP000001941	323259	3087	45.1	2	0	1	1	1	1	1	4	0	0	0	6	2	0	0	1	0	0	0	0	0	0	2
Methanothermobacter thermautotrophicus (strain ATCC 29096 / DSM 1053 / JCM 10044 / NBRC 100330 / Delta H) (Methanobacterium thermoautotrophicum) (Strain: ATCC 29096 / DSM 1053 / JCM 10044 / NBRC 100330 / Delta H)	UP000005223	187420	1868	49.5	0	0	0	1	0	1	1	0	0	0	0	4	1	0	0	0	0	0	0	0	0	0	2
Methanothermus fervidus (strain ATCC 43054 / DSM 2088 / JCM 10308 / V24 S) (Strain: ATCC 43054 / DSM 2088 / JCM 10308 / V24 S)	UP000002315	523846	1283	31.6	0	0	0	1	0	1	1	0	0	0	0	3	0	0	0	0	0	0	0	0	0	0	3
Methanothrix soehngenii (strain ATCC 5969 / DSM 3671 / JCM 10134 / NBRC 103675 / OCM 69 / GP-6) (Methanosaeta concilii) (Strain: ATCC 5969 / DSM 3671 / JCM 10134 / NBRC 103675 / OCM 69 / GP-6)	UP000007807	990316	2791	50.96	0	0	0	1	0	1	1	3	0	0	0	5	2	0	0	2	0	0	0	0	0	0	3
Methanothrix thermoacetophila (strain DSM 6194 / JCM 14653 / NBRC 101360 / PT) (Methanosaeta thermophila) (Strain: DSM 6194 / JCM 14653 / NBRC 101360 / PT)	UP000000674	349307	1673	53.5	0	0	0	1	0	1	1	0	0	0	0	5	2	0	0	1	0	0	0	0	0	0	2
Methanotorris igneus (strain DSM 5666 / JCM 11834 / Kol 5) (Strain: DSM 5666 / JCM 11834 / Kol 5)	UP000009227	880724	1753	32.3	0	0	0	1	0	0	1	0	0	0	0	2	1	0	0	0	0	0	0	0	0	0	1
miscellaneous Crenarchaeota group archaeon SMTZ-80	UP000037599	1685135	1369	34.45	0	0	0	0	0	0	2	2	0	0	0	5	0	0	0	1	0	0	0	0	0	0	3
miscellaneous Crenarchaeota group archaeon SMTZ1-55	UP000037456	1685133	1122	54.96	0	0	0	0	0	0	1	4	0	0	0	2	1	0	0	1	0	0	0	0	0	0	1
miscellaneous Crenarchaeota group-1 archaeon SG8-32-1	UP000037237	1685124	1116	36.66	0	0	0	0	0	1	1	0	0	0	0	0	2	0	0	0	0	0	0	0	0	0	3
miscellaneous Crenarchaeota group-1 archaeon SG8-32-3	UP000054016	1685125	640	44.01	0	0	0	0	0	1	0	0	0	0	0	2	2	0	0	1	0	0	0	0	0	0	3
miscellaneous Crenarchaeota group-15 archaeon DG-45	UP000037210	1685127	1314	62.09	0	0	0	0	0	0	2	5	0	0	0	1	0	0	0	0	0	0	0	0	0	0	0
miscellaneous Crenarchaeota group-6 archaeon AD8-1	UP000037259	1685126	1505	32.43	0	0	0	0	0	1	2	2	0	0	0	1	2	1	0	0	0	0	0	0	0	0	3
Nanoarchaeota archaeon	UP000226546	2026764	609	36.3	0	0	0	0	0	0	0	0	0	0	0	2	0	0	0	0	0	0	0	0	0	0	1
Nanoarchaeum equitans (strain Kin4-M) (Strain: Kin4-M)	UP000000578	228908	536	31.6	0	0	0	0	0	0	0	1	0	0	0	1	0	0	0	0	0	0	0	0	0	0	0
Nanosalina sp. (strain J07AB43) (Strain: J07AB43)	UP000009379	889948	1673	43.6	0	0	0	0	0	0	0	0	0	0	0	2	1	0	0	0	0	0	0	0	0	0	2
Nanosalinarum sp. (strain J07AB56)	UP000009382	889962	1402	55.4	0	0	0	0	0	0	0	0	0	0	0	0	1	0	0	0	0	0	0	0	0	0	3
Natrialba asiatica (strain ATCC 700177 / DSM 12278 / JCM 9576 / FERM P-10747 / NBRC 102637 / 172P1) (Strain: DSM 12278)	UP000011554	29540	4175	62.4	0	0	0	1	0	1	6	28	0	0	0	5	0	0	0	0	0	0	0	0	0	0	0
Natrialba magadii (strain ATCC 43099 / DSM 3394 / CIP 104546 / JCM 8861/ NBRC 102185 / NCIMB 2190 / MS3) (Natronobacterium magadii) (Strain: ATCC 43099 / DSM 3394 / CIP 104546 / JCM 8861/ NBRC 102185 / NCIMB 2190 / MS3)	UP000001879	547559	4203	61.03	0	0	0	1	0	2	5	18	0	0	0	7	0	0	0	0	0	0	0	0	0	0	0
Natrinema ejinorense (Strain: JCM 13890)	UP000219689	373386	4191	63.87	1	0	0	2	0	1	7	25	1	1	2	4	0	0	0	0	0	0	0	0	0	0	2
Natrinema pellirubrum (strain DSM 15624 / CIP 106293 / JCM 10476 / NCIMB 786 / 157) (Strain: DSM 15624 / JCM 10476 / NCIMB 786)	UP000010843	797303	4138	57.01	1	0	0	2	0	2	6	17	1	1	1	5	0	0	0	0	0	0	0	0	0	0	2
Natrinema salaciae (Strain: DSM 25055)	UP000199114	1186196	4688	64.92	1	0	0	2	0	2	6	25	1	1	2	6	0	0	0	0	0	0	0	0	0	0	3
Natrinema sp. (strain J7-2) (Strain: J7-2)	UP000006507	406552	4296	64.06	1	0	0	2	0	2	5	17	1	1	2	4	0	0	0	0	0	0	0	0	0	0	2
Natrinema sp. CBA1119 (Strain: CBA1119)	UP000223005	1608465	4602	62.27	1	0	0	2	0	1	10	35	1	1	2	8	1	0	0	0	0	0	0	0	0	0	1
Natrinema versiforme JCM 10478 (Strain: JCM 10478)	UP000011632	1227496	4160	64	1	0	0	2	0	2	3	24	1	1	2	9	0	0	0	0	0	0	0	0	0	0	0
Natronoarchaeum philippinense (Strain: DSM 27208)	UP000219453	558529	3284	65.16	1	0	0	1	0	2	4	16	1	1	1	4	0	0	0	0	0	0	0	0	0	0	2
Natronobacterium gregoryi (strain ATCC 43098 / DSM 3393 / CCM 3738 / CIP 104747 / JCM 8860 / NBRC 102187 / NCIMB 2189 / SP2) (Strain: ATCC 43098 / CCM 3738 / NCIMB 2189 / SP2)	UP000010468	797304	3624	62.2	0	0	0	2	0	1	4	10	1	1	1	4	0	0	0	0	0	0	0	0	0	0	0
Natronobacterium texcoconense (Strain: DSM 24767)	UP000198848	1095778	4046	62.87	0	0	0	2	0	1	4	13	1	1	1	4	0	0	0	0	0	0	0	0	0	0	0
Natronococcus occultus SP4 (Strain: SP4)	UP000010878	694430	4153	54.84	0	0	0	1	0	2	6	19	2	1	2	9	0	0	0	0	0	0	0	0	0	0	3
Natronolimnobius baerhuensis (Strain: CGMCC 1.3597)	UP000196084	253108	3662	60.2	0	0	0	1	0	2	3	14	0	0	0	6	0	0	0	0	0	0	0	0	0	0	2
Natronolimnobius innermongolicus JCM 12255 (Strain: JCM 12255)	UP000011602	1227499	4400	64.3	0	0	0	2	0	1	12	24	2	1	2	6	0	0	0	0	0	0	0	0	0	0	1
Natronomonas moolapensis (strain DSM 18674 / JCM 14361 / 8.8.11) (Strain: DSM 18674 / JCM 14361 / 8.8.11)	UP000011867	268739	2723	64.5	1	0	0	1	0	1	3	12	1	1	2	2	0	0	0	0	0	0	0	0	0	0	2
Natronomonas pharaonis (strain ATCC 35678 / DSM 2160 / CIP 103997 / NBRC 14720 / NCIMB 2260 / Gabara) (Halobacterium pharaonis) (Strain: ATCC 35678 / DSM 2160 / CIP 103997 / NBRC 14720 / NCIMB 2260 / Gabara)	UP000002698	348780	2764	63.08	0	0	0	1	0	2	6	15	0	0	3	8	0	0	0	0	0	0	0	0	0	0	2
Natronorubrum sulfidifaciens JCM 14089 (Strain: JCM 14089)	UP000011661	1230460	3428	61.8	0	0	0	2	0	2	3	24	1	1	1	5	0	0	0	0	0	0	0	0	0	0	2
Natronorubrum tibetense GA33 (Strain: GA33)	UP000011599	1114856	4671	62.3	1	0	0	2	0	2	10	28	1	1	2	9	0	0	0	0	0	0	0	0	0	0	1
Nitrosopumilus maritimus (strain SCM1) (Strain: SCM1)	UP000000792	436308	1795	34.2	0	0	0	0	0	2	2	6	1	0	0	4	0	0	0	0	0	0	0	0	0	0	0
Nitrosopumilus sp. PRT-SC01	UP000054200	1527301	709	33.13	0	0	0	0	0	2	1	2	1	0	0	1	0	0	0	0	0	0	0	0	0	0	0
Nitrososphaera gargensis (strain Ga9.2) (Strain: Ga9.2)	UP000008037	1237085	3523	48.3	0	0	0	0	0	2	2	6	4	0	0	2	0	0	0	0	0	0	0	0	0	0	0
Nitrososphaera viennensis EN76 (Strain: EN76)	UP000027093	926571	3117	52.7	0	0	0	0	1	2	2	7	1	0	0	2	0	0	0	0	0	0	0	0	0	0	0
Nitrosotalea sp. CS	UP000230607	1903276	2462	37.46	0	1	0	0	1	2	2	6	2	0	0	6	0	0	0	0	0	0	0	0	0	0	0
Nitrosotalea sp. Nd2	UP000232412	1499975	1881	37.37	0	0	0	0	1	2	2	5	1	0	0	4	0	0	0	0	0	0	0	0	0	0	0
Palaeococcus pacificus DY20341 (Strain: DY20341)	UP000027981	1343739	1991	43	0	0	0	1	0	1	1	1	0	0	0	3	3	0	1	1	0	0	0	0	0	0	2
Picrophilus torridus (strain ATCC 700027 / DSM 9790 / JCM 10055 / NBRC 100828) (Strain: ATCC 700027 / DSM 9790 / JCM 10055 / NBRC 100828)	UP000000438	263820	1535	36	0	0	0	1	0	1	1	3	0	0	0	4	0	1	0	0	0	0	0	1	1	1	1
Pyrobaculum aerophilum (strain ATCC 51768 / IM2 / DSM 7523 / JCM 9630 / NBRC 100827) (Strain: ATCC 51768 / IM2 / DSM 7523 / JCM 9630 / NBRC 100827)	UP000002439	178306	2590	51.4	0	0	0	2	0	1	6	4	0	0	0	4	1	0	0	0	0	0	0	0	0	0	0
Pyrobaculum arsenaticum (strain DSM 13514 / JCM 11321) (Strain: DSM 13514 / JCM 11321)	UP000001567	340102	2296	55.1	0	0	0	2	0	1	3	5	0	0	0	4	2	0	0	0	0	0	0	0	0	0	0
Pyrococcus furiosus (strain ATCC 43587 / DSM 3638 / JCM 8422 / Vc1) (Strain: ATCC 43587 / DSM 3638 / JCM 8422 / Vc1)	UP000001013	186497	2045	40.8	0	0	0	0	0	1	1	5	0	0	0	5	4	0	1	1	0	0	0	0	0	0	3
Pyrococcus horikoshii (strain ATCC 700860 / DSM 12428 / JCM 9974 / NBRC 100139 / OT-3) (Strain: ATCC 700860 / DSM 12428 / JCM 9974 / NBRC 100139 / OT-3)	UP000000752	70601	2077	41.9	0	0	0	0	0	1	1	2	0	0	0	4	2	0	1	1	0	0	0	0	0	0	0
Pyrococcus yayanosii (strain CH1 / JCM 16557) (Strain: CH1 / JCM 16557)	UP000008386	529709	1865	51.6	0	0	0	0	0	1	1	2	0	0	0	5	2	0	1	1	0	0	0	0	0	0	1
Pyrodictium delaneyi (Strain: Su06)	UP000058613	1273541	2035	53.91	0	0	0	1	0	1	2	4	0	0	0	1	0	0	0	0	0	0	0	0	0	0	1
Pyrodictium occultum (Strain: PL-19)	UP000053352	2309	1602	63.5	0	0	0	1	0	1	1	3	0	0	0	3	0	0	0	0	0	0	0	0	0	0	0
Pyrolobus fumarii (strain DSM 11204 / 1A) (Strain: DSM 11204 / 1A)	UP000001037	694429	1967	54.9	0	0	0	0	0	1	1	2	0	0	0	2	0	0	0	0	0	0	0	0	0	0	0
Salinarchaeum sp. Harcht-Bsk1 (Strain: Harcht-Bsk1)	UP000014072	1333523	3013	66.6	0	0	0	1	0	2	4	15	1	1	1	5	0	0	0	0	0	0	0	0	0	0	0
Staphylothermus marinus (strain ATCC 43588 / DSM 3639 / JCM 9404 / F1) (Strain: ATCC 43588 / DSM 3639 / JCM 9404 / F1)	UP000000254	399550	1570	35.7	0	0	0	0	0	1	1	2	0	0	0	2	0	0	0	0	0	0	0	0	1	0	0
Sulfolobales archaeon AZ1	UP000054284	1326980	1975	47	0	0	0	0	0	1	1	4	0	0	0	6	1	0	0	0	0	1	1	0	0	0	0
Sulfolobus acidocaldarius (strain ATCC 33909 / DSM 639 / JCM 8929 / NBRC 15157 / NCIMB 11770) (Strain: ATCC 33909 / DSM 639 / JCM 8929 / NBRC 15157 / NCIMB 11770)	UP000001018	330779	2221	36.7	0	0	0	0	1	1	10	11	0	0	0	7	0	0	0	0	0	1	1	0	0	0	0
Sulfolobus solfataricus (strain ATCC 35092 / DSM 1617 / JCM 11322 / P2) (Strain: ATCC 35092 / DSM 1617 / JCM 11322 / P2)	UP000001974	273057	2938	35.8	0	0	0	0	1	1	8	10	0	0	0	8	1	0	0	0	0	1	1	0	0	0	0
Sulfolobus sp. A20 (Strain: A20)	UP000094286	1891280	2494	34.78	0	0	0	0	1	1	11	12	0	0	0	7	1	0	0	0	0	1	1	0	0	0	0
Sulfolobus tokodaii (strain DSM 16993 / JCM 10545 / NBRC 100140 / 7) (Strain: DSM 16993 / JCM 10545 / NBRC 100140 / 7)	UP000001015	273063	2805	32.8	0	0	0	0	1	1	7	8	0	0	0	7	1	0	0	0	0	1	1	0	0	0	0
Thaumarchaeota archaeon	UP000218438	2026795	2070	36.11	0	0	0	0	0	2	2	6	1	0	0	6	0	0	0	0	0	0	0	0	0	0	0
Thaumarchaeota archaeon N4 (Strain: N4)	UP000018159	1407055	1946	42.2	0	0	0	0	1	2	2	5	1	0	0	3	0	0	0	0	0	0	0	0	0	0	0
Thaumarchaeota archaeon SCGC AB-539-E09 (Strain: SCGC AB-539-E09)	UP000031483	1198115	646	43.3	0	0	0	0	0	0	0	2	0	0	0	1	1	0	0	0	0	0	0	0	0	0	3
Theionarchaea archaeon DG-70	UP000075311	1803813	3483	41.69	0	0	0	0	0	0	4	4	0	0	0	2	0	0	0	0	0	0	0	0	0	0	1
Theionarchaea archaeon DG-70-1	UP000075539	1803814	4270	41.44	0	0	0	0	0	1	4	7	0	0	0	1	0	0	0	0	0	0	0	0	0	0	2
Thermococcales archaeon 44_46	UP000054069	1635283	1983	43.45	0	0	0	2	0	0	1	2	0	0	0	4	2	0	1	0	0	0	0	0	0	0	2
Thermococcus celer (Strain: Vu 13)	UP000197156	2264	1903	56.45	0	0	0	1	0	1	1	4	0	0	0	4	3	0	1	1	0	0	0	0	0	0	3
Thermococcus celericrescens (Strain: DSM 17994)	UP000053462	227598	2330	54.29	0	0	0	1	0	1	1	2	0	0	0	4	3	0	1	1	0	0	0	0	0	0	2
Thermococcus chitonophagus	UP000093069	54262	2111	44.92	0	0	0	0	0	1	1	4	0	0	0	3	1	0	1	1	0	0	0	0	0	0	1
Thermococcus gammatolerans (strain DSM 15229 / JCM 11827 / EJ3) (Strain: DSM 15229 / JCM 11827 / EJ3)	UP000001488	593117	2157	53.6	0	0	0	1	0	1	1	2	0	0	0	4	2	0	1	1	0	0	0	0	0	0	2
Thermococcus kodakarensis (strain ATCC BAA-918 / JCM 12380 / KOD1) (Pyrococcus kodakaraensis (strain KOD1)) (Strain: ATCC BAA-918 / JCM 12380 / KOD1)	UP000000536	69014	2301	52	0	0	0	1	0	1	1	3	0	0	0	3	3	0	1	1	0	0	0	0	0	0	1
Thermococcus onnurineus (strain NA1) (Strain: NA1)	UP000002727	523850	1976	51.3	0	0	0	1	0	1	1	2	0	0	0	3	2	0	1	1	0	0	0	0	0	0	2
Thermococcus pacificus (Strain: P-4)	UP000197418	71998	1872	54.24	0	0	0	1	0	1	1	4	0	0	0	5	2	0	0	1	0	0	0	0	0	0	2
Thermococcus paralvinellae (Strain: ES1)	UP000019027	582419	2014	40.3	0	0	0	1	0	1	1	1	0	0	0	3	2	0	1	1	0	0	0	0	0	0	3
Thermococcus sibiricus (strain MM 739 / DSM 12597) (Strain: MM 739 / DSM 12597)	UP000009079	604354	2035	40.2	0	0	0	1	0	1	1	4	0	0	0	4	4	0	1	1	0	0	0	0	0	0	3
Thermococcus sp. (strain CGMCC 1.5172 / 4557) (Strain: CGMCC 1.5172 / 4557)	UP000000874	1042877	2133	56.1	0	0	0	1	0	1	1	2	0	0	0	3	2	0	1	1	0	0	0	0	0	0	2
Thermococcus sp. 5-4 (Strain: 5-4)	UP000196843	2008440	1961	55.69	0	0	0	1	0	1	1	3	0	0	0	6	1	0	1	1	0	0	0	0	0	0	2
Thermofilum adornatus (Strain: 1910b)	UP000015543	1365176	1896	46.5	0	0	0	2	0	1	2	4	0	0	0	4	0	0	0	0	0	0	0	0	0	0	1
Thermofilum pendens (strain DSM 2475 / Hrk 5) (Strain: DSM 2475 / Hrk 5)	UP000000641	368408	1876	57.68	0	0	0	2	0	1	1	1	0	0	0	5	1	0	0	0	0	0	0	0	0	0	3
Thermofilum sp. ex4484_79	UP000216408	2012527	1716	38.47	0	0	0	1	0	1	1	0	0	0	0	4	2	0	0	0	0	0	0	0	0	0	1
Thermofilum uzonense (Strain: 1807-2)	UP000067434	1550241	1454	47.94	0	0	0	1	0	1	1	2	0	0	0	2	0	0	0	0	0	0	0	0	0	0	1
Thermogladius calderae (strain DSM 22663 / VKM B-2946 / 1633) (Strain: DSM 22663 / VKM B-2946 / 1633)	UP000005270	1184251	1414	55.6	0	0	0	0	0	1	1	0	0	0	0	4	0	0	0	0	0	0	0	0	1	0	1
Thermoplasma acidophilum (strain ATCC 25905 / DSM 1728 / JCM 9062 / NBRC 15155 / AMRC-C165) (Strain: ATCC 25905 / DSM 1728 / JCM 9062 / NBRC 15155 / AMRC-C165)	UP000001024	273075	1482	46	0	0	0	0	0	1	2	8	0	0	0	3	0	0	0	0	0	0	0	0	0	0	1
Thermoplasmatales archaeon (strain BRNA1) (Strain: BRNA1)	UP000012076	1054217	1528	58.3	1	1	0	0	1	0	1	1	0	0	0	3	0	0	0	0	0	0	0	0	0	0	1
Thermoplasmatales archaeon A-plasma	UP000018337	667135	2276	46.23	0	0	0	1	0	1	3	6	0	0	0	2	0	1	0	0	0	1	1	1	1	1	1
Thermoplasmatales archaeon B_DKE	UP000197915	1961136	1928	44.47	0	0	0	0	0	1	1	6	0	0	0	4	0	1	0	0	0	1	1	1	1	1	0
Thermoplasmatales archaeon E-plasma	UP000018052	667137	1661	38.39	0	0	0	0	0	1	4	3	0	0	0	6	0	1	0	0	0	1	1	1	1	1	0
Thermoplasmatales archaeon Gpl	UP000018202	261391	1917	37.91	0	0	0	0	0	1	2	3	0	0	0	4	0	1	0	0	0	1	1	1	0	1	0
Thermoplasmatales archaeon I-plasma	UP000017931	667138	1693	44.3	0	0	0	0	0	1	2	3	0	0	0	3	0	0	0	0	0	0	0	0	0	0	2
Thermoplasmatales archaeon SCGC AB-539-C06	UP000053361	1242690	780	35.1	0	0	0	0	0	1	1	0	0	0	0	2	0	0	0	0	0	0	0	0	0	0	0
Thermoplasmatales archaeon SCGC AB-539-N05	UP000053781	1198116	844	36.5	0	0	0	0	0	1	2	0	0	0	0	1	0	0	0	0	0	0	0	0	0	0	0
Thermoplasmatales archaeon SCGC AB-540-F20	UP000018432	1242866	1255	35.6	0	0	0	0	0	0	0	1	0	0	0	0	2	0	0	1	0	0	0	0	0	0	0
Thermoplasmatales archaeon SG8-52-1	UP000075368	1803816	1877	31.05	0	0	0	0	0	3	1	2	0	0	0	5	4	0	0	2	0	0	0	0	0	0	5
Thermoplasmatales archaeon SG8-52-3	UP000075570	1803818	1739	30.37	0	0	0	0	0	0	2	3	0	0	0	3	2	0	0	1	0	0	0	0	0	0	2
Thermoplasmatales archaeon SM1-50	UP000075446	1803815	1890	39.01	0	0	0	1	0	1	3	1	0	0	0	3	2	0	0	1	0	0	0	0	0	0	4
Thermoproteus tenax (strain ATCC 35583 / DSM 2078 / JCM 9277 / NBRC 100435 / Kra 1) (Strain: ATCC 35583 / DSM 2078 / JCM 9277 / NBRC 100435 / Kra 1)	UP000002654	768679	2047	55.1	0	0	0	2	0	1	6	4	0	0	0	5	1	0	0	0	0	0	0	0	0	0	1
Thermoproteus uzoniensis (strain 768-20) (Strain: 768-20)	UP000008138	999630	2185	59.7	0	0	0	2	0	2	6	6	0	0	0	4	2	0	0	0	0	0	0	0	0	0	1
Thermosphaera aggregans (strain DSM 11486 / M11TL) (Strain: DSM 11486 / M11TL)	UP000002376	633148	1387	46.7	0	0	0	0	0	1	1	1	0	0	0	5	1	0	0	0	0	0	0	0	1	0	0
uncultured archaeon A07HB70	UP000030648	1412872	2513	65	1	0	0	1	0	0	2	10	1	1	1	2	0	0	0	0	0	0	0	0	0	0	2
uncultured archaeon A07HN63	UP000030667	1412873	2505	55.87	1	0	0	2	0	1	1	4	0	0	0	2	0	0	0	0	0	0	0	0	0	0	2
uncultured archaeon A07HR60	UP000030679	1412874	2853	56.67	1	0	0	2	0	0	3	11	0	0	0	3	0	0	0	0	0	0	0	0	0	0	4
uncultured archaeon A07HR67	UP000030660	1412871	2887	62.13	1	0	0	2	0	1	2	10	1	0	0	2	0	0	0	0	0	0	0	0	0	0	3
Vulcanisaeta distributa (strain DSM 14429 / JCM 11212 / NBRC 100878 / IC-017) (Strain: DSM 14429 / JCM 11212 / NBRC 100878 / IC-017)	UP000006681	572478	2493	45.4	0	0	0	1	0	2	7	5	0	0	0	5	1	0	0	0	0	0	0	0	0	0	1
